# Supplementary material for: Ecology and epidemiology of rabies in humans, domestic animals and wildlife in Namibia, 2011-2017
Source: PLoS Negl Trop Dis. 2019 Apr 16;13(4):e0007355. doi: 10.1371/journal.pntd.0007355 (PMC6486109; doi:10.1371/journal.pntd.0007355)
Supplement: S1 Table — (XLSX) [file pntd.0007355.s001.xlsx]

## Sheet: Source
Datasets	Source	Link
Africa Admin. Level 0	© GADM	https://biogeo.ucdavis.edu/data/gadm3.6/gadm36_gpkg.zip
Namibia Admin. Level 1		https://biogeo.ucdavis.edu/data/gadm3.6/shp/gadm36_NAM_shp.zip
Land use Namibia	Atlas of Namibia Project (2002) / Universität Köln	http://www.uni-koeln.de/sfb389/e/e1/download/atlas_namibia/data/land_history/lh_land_uses_in_namibia.zip
Livestock Density	Namibia Statistics Agency (NSDI)	http://geofind.nsa.org.na/DbStorage/Files/20170816112836-AGR_Livestock_Density_2001.zip
Vetenary Fence	Environmental Information Service Namibia	http://www.the-eis.com/data/literature/Vetfence.zip
Density of Kudu		http://www.the-eis.com/data/Atlas_Data/Fig%204.39%20Kudu%20density.zip
Biodiversity Monitoring Namibia		http://www.the-eis.com/atlas/
Roads 1: Trunk		http://www.the-eis.com/data/literature/Roads%20Trunk.kmz
Roads 2: Main		http://www.the-eis.com/data/literature/Roads%20Main.kmz
Roads 3: District		http://www.the-eis.com/data/literature/Roads%20District.kmz
Density of People		http://www.the-eis.com/data/Atlas_Data/Fig%206.03%20The%20density%20of%20people.zip
Farms		http://www.the-eis.com/data/Atlas_Data/Fig%205.32%20The%20sizes%20of%20freehold%20farms.zip
