# Supplementary material for: Ecology and epidemiology of rabies in humans, domestic animals and wildlife in Namibia, 2011-2017
Source: PLoS Negl Trop Dis. 2019 Apr 16;13(4):e0007355. doi: 10.1371/journal.pntd.0007355 (PMC6486109; doi:10.1371/journal.pntd.0007355)
Supplement: S2 Table — (XLSX) [file pntd.0007355.s002.xlsx]

## Sheet: Tabelle1
DATE	GADM	SPECIES	Type	NO_DEAD	RABIES	LONG	LAT
2015-03-18	Oshikoto	Cattle	domestic	1	suspected	16.57	-18.39
2015-06-26	Omaheke	Goat	domestic	2	suspected	19.44	-23.69
2013-05-28	Omaheke	Goat	domestic	1	suspected	19.44	-23.69
2014-01-29	Omaheke	Cattle	domestic	1	suspected	19.44	-23.69
15.11.2014	Omaheke	Cattle	domestic	1	suspected	19.44	-23.69
2015-06-26	Omaheke	Goat	domestic	2	suspected	19.44	-23.69
2015-12-09	Omaheke	Cattle	domestic	1	negative	19.56	-23.06
26.09.2013	Omaheke	Sheep	domestic	1	positive	19.81	-23.56
20.09.2013	Omaheke	Sheep	domestic	3	positive	19.94	-23.56
25.03.2011	Omaheke	Sheep	domestic	3	suspected	19.69	-23.06
11.03.2012	Omaheke	Cattle	domestic	3	suspected	19.56	-23.19
05.01.2011	Omaheke	Goat	domestic	1	positive	19.56	-23.69
15.11.2014	Omaheke	Cattle	domestic	1	suspected	19.44	-23.81
16.12.2015	Karas	Kudu	wildlife	1	positive	17.041	-25.842
17.03.2014	Karas	Cattle	domestic	1	positive	16.452	-25.697
28.11.2015	Karas	Kudu	wildlife	3	positive	16.774	-25.783
23.07.2014	Karas	Cattle	domestic	1	positive	16.618	-26.403
03.12.2015	Karas	Kudu	wildlife	1	positive	16.868	-25.842
28.10.2014	Karas	Goat	domestic	1	suspected	16.607	-26.277
23.06.2014	Karas	Cat	domestic	1	positive	16.574	-26.203
10.07.2014	Karas	Cattle	domestic	1	positive	16.598	-26.16
02.04.2013	Kunene	Goat	domestic	4	suspected	14.56	-20.69
27.07.2012	Kunene	Cattle	domestic	1	suspected	14.632	-20.615
18.02.2014	Kunene	Cattle	domestic	1	positive	14.44	-19.56
28.04.2014	Kunene	Sheep	domestic	1	suspected	15.06	-20.56
31.10.2011	Kunene	Sheep	domestic	1	positive	14.81	-20.44
20.07.2012	Kunene	Goat	domestic	1	suspected	14.81	-20.69
15.07.2011	Kunene	Cattle	domestic	1	positive	14.94	-20.31
18.05.2012	Kunene	Dog	domestic	1	positive	14.94	-20.31
28.11.2011	Kunene	Goat	domestic	1	positive	14.94	-20.81
26.04.2012	Kunene	Dog	domestic	1	suspected	14.94	-20.44
29.05.2012	Kunene	Dog	domestic	1	suspected	14.94	-20.44
12.07.2012	Kunene	Cat	domestic	1	positive	14.81	-20.69
11.04.2012	Kunene	Cattle	domestic	1	positive	14.31	-19.69
27.03.2012	Kunene	Cattle	domestic	1	suspected	14.949	-20.249
11.08.2011	Kunene	Dog	domestic	1	positive	13.94	-19.81
02.04.2012	Kunene	Cattle	domestic	1	negative	14.289	-19.782
17.11.2014	Kunene	Cattle	domestic	1	suspected	14.81	-20.94
15.01.2012	Kunene	Goat	domestic	1	suspected	15.31	-19.56
18.07.2013	Kunene	Goat	domestic	1	positive	14.69	-20.44
27.06.2014	Erongo	Goat	domestic	1	suspected	15.31	-21.19
04.02.2015	Erongo	Goat	domestic	1	positive	15.44	-21.06
08.03.2012	Erongo	Goat	domestic	1	suspected	15.44	-20.56
01.02.2011	Erongo	Cattle	domestic	1	suspected	15.44	-21.31
23.02.2015	Erongo	Cattle	domestic	1	suspected	15.19	-20.94
15.03.2012	Erongo	Cattle	domestic	2	suspected	15.56	-21.06
29.04.2015	Erongo	Dog	domestic	1	positive	15.56	-21.06
23.07.2015	Erongo	Goat	domestic	1	positive	15.56	-21.06
13.11.2012	Erongo	Cattle	domestic	1	suspected	15.69	-21.06
16.10.2014	Erongo	Goat	domestic	1	suspected	15.19	-21.06
05.02.2013	Erongo	Cattle	domestic	1	suspected	15.31	-20.94
17.04.2012	Erongo	Cattle	domestic	1	positive	15.44	-21.56
27.08.2014	Kunene	Dog	domestic	1	suspected	14.81	-20.19
05.09.2014	Kunene	Jackal	wildlife	1	suspected	14.81	-20.19
29.01.2013	Erongo	Kudu	wildlife	1	suspected	14.94	-21.19
20.07.2013	Caprivi	Cattle	domestic	2	positive	24.56	-17.69
22.10.2013	Caprivi	Cattle	domestic	1	suspected	24.44	-17.81
12.03.2012	Caprivi	Cattle	domestic	2	positive	24.19	-17.94
25.05.2012	Caprivi	Cattle	domestic	1	positive	24.19	-17.94
28.01.2011	Caprivi	Dog	domestic	1	positive	24.31	-17.56
27.04.2011	Caprivi	Dog	domestic	1	positive	24.31	-17.56
13.10.2011	Caprivi	Dog	domestic	1	positive	24.31	-17.56
29.07.2012	Caprivi	Dog	domestic	1	positive	24.31	-17.56
16.11.2012	Caprivi	Dog	domestic	1	suspected	24.31	-17.56
18.08.2013	Caprivi	Dog	domestic	1	positive	24.31	-17.56
04.08.2013	Caprivi	Cattle	domestic	2	suspected	24.31	-17.56
16.11.2012	Caprivi	Dog	domestic	1	positive	23.31	-17.81
26.02.2013	Caprivi	Cattle	domestic	1	positive	23.31	-17.81
25.03.2013	Caprivi	Cattle	domestic	1	positive	23.31	-17.81
18.07.2013	Caprivi	Cattle	domestic	1	positive	23.31	-17.81
23.07.2012	Caprivi	Cattle	domestic	1	positive	24.25	-17.5
27.01.2013	Caprivi	Cattle	domestic	1	positive	23.6	-17.94
23.02.2013	Caprivi	Cattle	domestic	1	positive	23.6	-17.94
16.06.2012	Caprivi	Cattle	domestic	3	positive	23.69	-17.81
11.11.2012	Caprivi	Cattle	domestic	1	suspected	24.68	-17.76
29.06.2011	Caprivi	Cattle	domestic	1	positive	23.69	-17.94
23.01.2013	Caprivi	Dog	domestic	1	positive	23.69	-17.94
18.07.2011	Caprivi	Cattle	domestic	4	positive	24.19	-17.81
18.07.2011	Caprivi	Goat	domestic	3	positive	24.19	-17.81
03.11.2012	Caprivi	Cattle	domestic	1	suspected	24.79	-17.58
05.09.2011	Caprivi	Cattle	domestic	1	positive	24.69	-17.94
01.08.2012	Caprivi	Goat	domestic	2	positive	24.94	-17.69
16.11.2011	Oshikoto	Jackal	wildlife	1	positive	16.44	-18.94
14.04.2011	Oshana	Bat-Eared Fox	wildlife	1	positive	15.81	-19.19
22.09.2011	Oshana	Jackal	wildlife	1	positive	15.81	-19.19
23.09.2011	Oshana	Jackal	wildlife	1	positive	15.81	-19.19
25.09.2011	Oshana	Jackal	wildlife	1	positive	15.81	-19.19
20.10.2011	Oshana	Jackal	wildlife	1	positive	15.81	-19.19
26.10.2011	Oshana	Jackal	wildlife	1	positive	15.81	-19.19
09.11.2011	Oshana	Jackal	wildlife	1	positive	15.81	-19.19
15.11.2011	Oshana	Jackal	wildlife	1	positive	15.81	-19.19
26.04.2011	Oshana	Jackal	wildlife	1	negative	15.81	-19.19
14.03.2012	Oshana	Jackal	wildlife	2	positive	15.81	-19.19
21.05.2012	Oshana	Jackal	wildlife	1	positive	15.81	-19.19
03.04.2012	Oshana	Jackal	wildlife	1	suspected	15.81	-19.19
11.04.2013	Oshana	Jackal	wildlife	1	positive	15.81	-19.19
15.04.2013	Oshana	Jackal	wildlife	1	positive	15.81	-19.19
16.04.2013	Oshana	Jackal	wildlife	1	positive	15.81	-19.19
22.04.2013	Oshana	Jackal	wildlife	1	positive	15.81	-19.19
30.05.2013	Oshana	Jackal	wildlife	1	positive	15.81	-19.19
01.07.2013	Oshana	Jackal	wildlife	1	positive	15.81	-19.19
17.07.2013	Oshana	Jackal	wildlife	1	positive	15.81	-19.19
18.10.2011	Omaheke	Goat	domestic	1	positive	19.024	-22.85
25.07.2014	Omaheke	Kudu	wildlife	1	positive	19.882	-21.872
06.06.2012	Omaheke	Cattle	domestic	2	suspected	19.732	-22.598
04.06.2012	Omaheke	Goat	domestic	1	suspected	18.916	-22.979
19.03.2013	Omaheke	Cattle	domestic	3	suspected	18.941	-23.013
19.06.2013	Omaheke	Cattle	domestic	1	suspected	18.979	-22.987
05.03.2014	Omaheke	Cattle	domestic	1	positive	19.106	-22.265
11.07.2012	Omaheke	Cattle	domestic	1	positive	18.425	-21.367
26.01.2014	Omaheke	Kudu	wildlife	1	positive	19.292	-22.434
26.09.2011	Omaheke	Cattle	domestic	1	suspected	19.68	-22.46
03.08.2012	Omaheke	Cattle	domestic	1	positive	19.669	-22.472
30.03.2015		Cattle	domestic	1	positive	10.95	-17.42
20.05.2013		Kudu	wildlife	1	positive	10.95	-17.42
13.01.2014	Omaheke	Cattle	domestic	1	positive	18.804	-22.814
23.02.2015	Omaheke	Cattle	domestic	2	positive	19.585	-21.802
09.03.2015	Omaheke	Cattle	domestic	1	suspected	18.567	-22.883
26.09.2012	Omaheke	Sheep	domestic	1	suspected	19.714	-22.826
03.06.2011	Omaheke	Cattle	domestic	1	suspected	19.39	-22.14
03.06.2014	Omaheke	Cattle	domestic	1	suspected	18.629	-21.73
22.07.2015	Omaheke	Cattle	domestic	1	negative	18.287	-22.228
25.03.2014	Omaheke	Kudu	wildlife	15	positive	19.146	-23.278
09.12.2013	Omaheke	Cattle	domestic	1	positive	18.841	-22.583
06.11.2013	Omaheke	Cattle	domestic	1	positive	19.08	-22.493
17.05.2013	Omaheke	Cattle	domestic	5	suspected	19.616	-22.977
11.09.2012	Omaheke	Horse	domestic	5	suspected	18.92	-23.332
09.02.2015	Omaheke	Cattle	domestic	1	suspected	19.121	-21.701
02.08.2015	Omaheke	Cattle	domestic	1	negative	19.273	-21.688
11.04.2015	Omaheke	Cattle	domestic	1	suspected	18.613	-21.442
13.06.2013	Omaheke	Cattle	domestic	1	suspected	18.422	-22.532
03.05.2013	Omaheke	Cattle	domestic	1	positive	19.864	-21.598
07.04.2015	Omaheke	Cattle	domestic	1	positive	19.902	-21.615
24.04.2015	Omaheke	Horse	domestic	1	suspected	19.921	-21.59
08.10.2013	Omaheke	Goat	domestic	1	positive	18.888	-23.583
24.03.2014	Omaheke	Cattle	domestic	1	suspected	18.892	-23.598
16.04.2015	Omaheke	Cat	domestic	1	suspected	18.914	-22.443
12.12.2013	Omaheke	Antelope (Eland)	wildlife	1	suspected	18.912	-22.447
02.02.2011	Omaheke	Dog	domestic	1	suspected	18.925	-22.45
13.03.2013	Omaheke	Cattle	domestic	1	suspected	18.926	-22.455
10.04.2013	Omaheke	Kudu	wildlife	1	positive	18.931	-22.459
21.05.2013	Omaheke	Cattle	domestic	2	suspected	18.936	-22.457
24.05.2013	Omaheke	Kudu	wildlife	1	positive	18.941	-22.456
14.06.2013	Omaheke	Cattle	domestic	1	suspected	18.921	-22.464
18.07.2013	Omaheke	Kudu	wildlife	1	positive	18.932	-22.468
08.07.2013	Omaheke	Sheep	domestic	1	suspected	18.916	-22.463
01.07.2013	Omaheke	Kudu	wildlife	1	suspected	18.927	-22.445
21.09.2013	Omaheke	Cattle	domestic	2	suspected	18.926	-22.439
11.02.2014	Omaheke	Kudu	wildlife	1	suspected	18.923	-22.459
07.03.2014	Omaheke	Kudu	wildlife	1	positive	18.919	-22.44
03.03.2014	Omaheke	Kudu	wildlife	1	positive	18.915	-22.442
20.06.2014	Omaheke	Cattle	domestic	1	positive	18.92	-22.474
09.04.2014	Omaheke	Horse	domestic	1	positive	18.921	-22.458
11.06.2014	Omaheke	Kudu	wildlife	1	positive	18.931	-22.464
18.07.2014	Omaheke	Kudu	wildlife	1	positive	18.94	-22.466
21.11.2014	Omaheke	Antelope (Eland)	wildlife	1	positive	18.935	-22.457
09.06.2014	Omaheke	Cattle	domestic	1	suspected	18.917	-22.449
20.05.2014	Omaheke	Cattle	domestic	1	suspected	18.924	-22.453
05.02.2015	Omaheke	Jackal	wildlife	1	suspected	18.92	-22.455
06.02.2015	Omaheke	Cattle	domestic	1	suspected	18.928	-22.446
17.02.2015	Omaheke	Cattle	domestic	1	positive	18.921	-22.444
24.03.2015	Omaheke	Kudu	wildlife	1	positive	18.929	-22.456
02.11.2015	Omaheke	Dog	domestic	1	negative	18.936	-22.461
04.12.2014	Omaheke	Kudu	wildlife	1	suspected	18.939	-22.451
18.03.2015	Omaheke	Cattle	domestic	50	suspected	19.154	-23.448
25.09.2015	Hardap	Dog	domestic	1	negative	19.219	-24.049
31.03.2014	Khomas	Cattle	domestic	1	positive	17.75	-22.86
27.12.2013	Omaheke	Kudu	wildlife	1	positive	18.964	-23.197
03.09.2014	Omaheke	Cattle	domestic	1	positive	18.73	-23.176
14.03.2013	Omaheke	Kudu	wildlife	1	positive	18.433	-22.314
24.03.2015	Omaheke	Cattle	domestic	1	positive	18.83	-22.949
06.01.2015	Omaheke	Cattle	domestic	1	positive	19.458	-22.367
07.11.2014	Omaheke	Cattle	domestic	1	positive	19.323	-21.954
25.06.2013	Omaheke	Antelope (Springbok)	wildlife	1	suspected	19.305	-21.729
15.07.2013	Omaheke	Antelope (Springbok)	wildlife	1	suspected	19.342	-21.769
12.09.2013	Omaheke	Kudu	wildlife	1	suspected	19.304	-21.777
16.04.2015	Omaheke	Cattle	domestic	5	positive	18.817	-22.066
04.11.2013	Omaheke	Horse	domestic	1	suspected	19.531	-22.428
28.08.2013	Omaheke	Cattle	domestic	1	suspected	18.86	-22.165
14.09.2011	Omaheke	Jackal	wildlife	1	positive	18.813	-22.315
26.11.2014	Omaheke	Cattle	domestic	1	positive	19.372	-22.804
14.01.2015	Omaheke	Cattle	domestic	1	positive	19.818	-21.671
02.08.2011	Omaheke	Cattle	domestic	1	suspected	19.122	-22.834
30.04.2013	Omaheke	Cattle	domestic	2	positive	18.29	-21.914
01.03.2015	Omaheke	Cattle	domestic	1	positive	19.198	-22.26
02.05.2013	Omaheke	Kudu	wildlife	1	suspected	18.694	-22.613
11.04.2013	Omaheke	Cattle	domestic	1	positive	19.836	-22.195
13.10.2014	Omaheke	Cattle	domestic	1	suspected	18.739	-22.488
27.10.2014	Omaheke	Cattle	domestic	2	suspected	18.761	-22.466
04.06.2013	Omaheke	Goat	domestic	1	suspected	18.647	-22.957
21.11.2013	Omaheke	Cattle	domestic	1	positive	18.478	-21.575
30.09.2013	Omaheke	Cattle	domestic	1	positive	18.53	-22.476
22.03.2013	Omaheke	Kudu	wildlife	1	positive	18.935	-22.431
06.05.2013	Omaheke	Cattle	domestic	1	positive	18.94	-22.42
06.12.2013	Omaheke	Kudu	wildlife	1	positive	18.893	-22.414
29.12.2013	Omaheke	Kudu	wildlife	1	positive	18.933	-22.404
16.05.2014	Omaheke	Cattle	domestic	1	positive	19.491	-22.071
12.03.2015	Omaheke	Cattle	domestic	1	suspected	19.502	-22.026
09.09.2013	Omaheke	Antelope (Eland)	wildlife	1	suspected	18.431	-23.182
06.02.2014	Omaheke	Kudu	wildlife	1	positive	18.404	-23.197
10.02.2015	Omaheke	Cattle	domestic	2	positive	19.557	-21.854
24.06.2013	Omaheke	Kudu	wildlife	1	positive	18.737	-21.539
05.07.2013	Omaheke	Goat	domestic	1	positive	19.149	-23.088
03.09.2013	Omaheke	Cattle	domestic	1	positive	18.817	-22.437
26.09.2013	Omaheke	Cattle	domestic	1	suspected	19.448	-22.93
14.09.2011	Omaheke	Cattle	domestic	1	positive	19.76	-22.46
02.09.2014	Omaheke	Cattle	domestic	1	positive	19.743	-22.484
21.01.2015	Omaheke	Cattle	domestic	1	positive	19.941	-22.738
25.02.2015	Omaheke	Cattle	domestic	1	suspected	19.962	-22.725
22.10.2014	Omaheke	Cattle	domestic	1	positive	19.206	-22.669
16.07.2014	Omaheke	Cattle	domestic	1	positive	19.166	-22.664
02.07.2012	Omaheke	Cattle	domestic	2	suspected	19.412	-22.573
11.06.2012	Omaheke	Kudu	wildlife	1	suspected	19.42	-22.602
25.04.2014	Omaheke	Antelope (Eland)	wildlife	4	positive	19.039	-22.299
18.10.2013	Omaheke	Cattle	domestic	1	positive	19.07	-22.282
24.04.2013	Omaheke	Cattle	domestic	2	suspected	18.889	-21.944
02.06.2011	Omaheke	Cattle	domestic	1	negative	18.173	-22.247
28.02.2014	Omaheke	Camel	wildlife	1	suspected	18.133	-22.237
24.04.2013	Omaheke	Cattle	domestic	1	positive	18.807	-22.216
23.05.2014	Omaheke	Horse	domestic	1	suspected	18.848	-22.208
11.04.2013	Omaheke	Kudu	wildlife	2	positive	18.042	-22.317
23.04.2013	Omaheke	Cattle	domestic	2	positive	18.058	-22.299
27.03.2014	Omaheke	Cattle	domestic	1	suspected	19.523	-22.638
17.12.2013	Omaheke	Kudu	wildlife	1	suspected	18.372	-22.038
28.06.2013	Omaheke	Cattle	domestic	1	suspected	19.164	-21.596
27.12.2013	Omaheke	Kudu	wildlife	1	positive	19.068	-22.952
30.03.2014	Omaheke	Sheep	domestic	1	suspected	19.936	-22.332
05.01.2015	Omaheke	Kudu	wildlife	1	positive	19.977	-22.32
04.02.2015	Omaheke	Kudu	wildlife	1	suspected	19.939	-22.284
14.08.2012	Omaheke	Goat	domestic	1	positive	19.214	-23.195
28.09.2012	Omaheke	Goat	domestic	5	suspected	19.247	-23.193
29.08.2013	Omaheke	Goat	domestic	1	suspected	19.224	-23.167
17.06.2014	Omaheke	Kudu	wildlife	1	suspected	19.418	-22.725
08.02.2012	Omaheke	Cattle	domestic	1	positive	19.405	-22.908
14.11.2012	Omaheke	Cattle	domestic	1	suspected	19.402	-22.968
08.12.2014	Omaheke	Cattle	domestic	3	positive	19.662	-21.675
30.12.2014	Omaheke	Kudu	wildlife	1	positive	19.688	-21.694
08.04.2013	Omaheke	Kudu	wildlife	1	positive	18.422	-22.216
26.03.2013	Omaheke	Cattle	domestic	2	positive	18.302	-22.186
17.04.2013	Omaheke	Cattle	domestic	1	suspected	18.307	-22.185
27.01.2015	Omaheke	Cattle	domestic	2	positive	19.207	-22.598
30.10.2014	Omaheke	Antelope (Blue wildebeest)	wildlife	1	positive	19.572	-22.573
23.02.2015	Omaheke	Cattle	domestic	1	positive	19.176	-21.433
13.11.2013	Omaheke	Cattle	domestic	1	positive	18.429	-21.952
30.04.2015	Omaheke	Cattle	domestic	2	suspected	18.426	-21.903
09.12.2014	Omaheke	Horse	domestic	1	positive	19.144	-21.753
13.04.2015	Omaheke	Cattle	domestic	1	suspected	18.857	-21.584
24.08.2015	Omaheke	Cattle	domestic	1	negative	18.886	-21.614
04.03.2013	Omaheke	Cattle	domestic	7	positive	18.495	-21.457
27.02.2014	Omaheke	Cattle	domestic	1	suspected	19.075	-23.159
16.04.2012	Omaheke	Cattle	domestic	3	suspected	19.109	-22.755
06.06.2012	Omaheke	Cattle	domestic	1	suspected	19.116	-22.731
28.03.2013	Omaheke	Donkey	domestic	1	positive	19.147	-22.727
26.01.2015	Omaheke	Cattle	domestic	1	suspected	19.167	-22.75
04.02.2015	Omaheke	Kudu	wildlife	1	positive	19.204	-22.723
09.12.2013	Omaheke	Cattle	domestic	6	suspected	18.766	-21.341
21.04.2014	Omaheke	Cattle	domestic	1	suspected	19.452	-22.477
08.12.2014	Omaheke	Horse	domestic	2	suspected	19.624	-22.587
01.03.2013	Omaheke	Camel	wildlife	1	positive	18.181	-21.947
29.04.2015	Omaheke	Cattle	domestic	1	positive	19.566	-22.05
23.07.2014	Omaheke	Cattle	domestic	1	positive	19.742	-21.9288
05.03.2015	Omaheke	Cattle	domestic	1	suspected	19.747	-21.872
22.09.2011	Omaheke	Goat	domestic	2	positive	19.078	-23.336
23.07.2013	Omaheke	Kudu	wildlife	2	positive	18.724	-22.53
24.05.2013	Omaheke	Cattle	domestic	7	positive	18.584	-21.607
14.10.2013	Omaheke	Cattle	domestic	1	suspected	19.111	-22.375
30.04.2015	Omaheke	Cattle	domestic	1	suspected	18.966	-21.597
14.04.2014	Omaheke	Cattle	domestic	1	suspected	18.95	-22.351
30.04.2013	Omaheke	Cattle	domestic	1	positive	18.385	-21.05
12.08.2014	Omaheke	Sheep	domestic	1	suspected	18.412	-21.027
29.04.2014	Omaheke	Cattle	domestic	1	suspected	19.491	-21.928
13.06.2013	Omaheke	Cattle	domestic	2	positive	18.286	-22.715
31.01.2011	Omaheke	Cattle	domestic	1	suspected	18.539	-22.386
04.03.2011	Omaheke	Cattle	domestic	1	suspected	18.554	-22.387
20.05.2011	Omaheke	Cattle	domestic	1	suspected	18.559	-22.395
15.08.2011	Omaheke	Cattle	domestic	1	suspected	18.545	-22.4
18.10.2011	Omaheke	Cattle	domestic	1	suspected	18.536	-22.404
31.03.2011	Omaheke	Cattle	domestic	1	negative	18.524	-22.429
30.06.2011	Omaheke	Jackal	wildlife	1	negative	18.547	-22.443
13.02.2013	Omaheke	Kudu	wildlife	1	positive	18.515	-22.469
16.04.2013	Omaheke	Kudu	wildlife	6	positive	18.546	-22.459
10.04.2014	Omaheke	Sheep	domestic	1	positive	19.91	-22.04
20.05.2011	Omaheke	Cattle	domestic	1	positive	18.801	-22.579
26.04.2013	Omaheke	Kudu	wildlife	1	positive	18.773	-22.606
15.02.2013	Otjozondjupa	Kudu	wildlife	3	suspected	18.908	-19.222
14.09.2012	Otjozondjupa	Cattle	domestic	2	negative	18.214	-19.09
15.08.2011	Otjozondjupa	Kudu	wildlife	20	suspected	18.086	-19.295
03.02.2014	Otjozondjupa	Cattle	domestic	1	suspected	16.78	-19.931
09.08.2013	Otjozondjupa	FAU	FAU	70	negative	18.894	-18.962
29.01.2013	Otjozondjupa	Cattle	domestic	1	positive	19.027	-19.388
11.09.2013	Otjozondjupa	Dog	domestic	1	positive	18.093	-19.541
22.06.2011	Otjozondjupa	Kudu	wildlife	1	positive	18.343	-19.205
13.07.2015	Otjozondjupa	Kudu	wildlife	3	suspected	18.288	-19.181
08.08.2011	Otjozondjupa	Cattle	domestic	1	negative	17.576	-19.695
20.05.2014	Otjozondjupa	Cattle	domestic	1	positive	17.585	-19.701
30.03.2015	Otjozondjupa	Antelope (Eland)	wildlife	1	suspected	17.611	-19.702
13.05.2015	Otjozondjupa	Antelope (Eland)	wildlife	25	suspected	17.587	-19.723
13.05.2015	Otjozondjupa	FAU	FAU	25	suspected	17.591	-19.713
09.10.2013	Otjozondjupa	Cattle	domestic	1	negative	17.651	-19.624
04.03.2014	Otjozondjupa	Cattle	domestic	1	positive	17.826	-19.667
12.03.2014	Otjozondjupa	Cat	domestic	1	positive	17.833	-19.657
11.09.2015	Otjozondjupa	Jackal	wildlife	1	positive	17.837	-19.631
17.06.2013	Otjozondjupa	Cattle	domestic	1	suspected	18.588	-19.208
12.03.2014	Otjozondjupa	Cattle	domestic	8	positive	17.747	-19.817
12.11.2014	Otjozondjupa	Kudu	wildlife	12	suspected	17.717	-19.84
18.03.2011	Otjozondjupa	Cattle	domestic	3	positive	18.22	-19.92
14.03.2011	Otjozondjupa	Kudu	wildlife	50	positive	18.242	-19.923
13.01.2011	Otjozondjupa	Kudu	wildlife	30	suspected	18.248	-19.909
01.12.2011	Otjozondjupa	Cattle	domestic	1	negative	18.254	-19.971
17.03.2014	Otjozondjupa	Cattle	domestic	1	negative	18.25	-19.936
29.07.2014	Otjozondjupa	Kudu	wildlife	1	suspected	18.261	-19.955
03.02.2015	Otjozondjupa	Kudu	wildlife	1	positive	18.232	-19.915
11.01.2011	Otjozondjupa	Cattle	domestic	1	positive	17.679	-19.959
26.03.2013	Otjozondjupa	Cattle	domestic	1	positive	17.698	-19.963
26.01.2015	Otjozondjupa	Cattle	domestic	1	positive	17.721	-19.947
03.02.2015	Otjozondjupa	Kudu	wildlife	1	suspected	17.709	-19.978
20.03.2015	Otjozondjupa	Cattle	domestic	2	positive	17.69	-20.016
28.03.2011	Otjozondjupa	Cattle	domestic	1	negative	17.774	-19.725
30.03.2011	Otjozondjupa	Cattle	domestic	1	negative	17.788	-19.732
21.11.2013	Otjozondjupa	Cattle	domestic	1	positive	17.8	-19.757
06.08.2012	Otjozondjupa	Jackal	wildlife	2	negative	18.38	-19.407
18.09.2013	Otjozondjupa	Antelope (Nyala)	wildlife	5	negative	18.06	-19.56
12.11.2015	Otjozondjupa	Cattle	domestic	1	positive	17.196	-19.634
18.04.2012	Otjozondjupa	Cattle	domestic	1	positive	18.918	-19.277
04.06.2012	Otjozondjupa	Cattle	domestic	12	suspected	18.899	-19.309
04.06.2012	Otjozondjupa	FAU	FAU	304	suspected	18.939	-19.313
01.02.2012	Otjozondjupa	Cattle	domestic	1	positive	16.792	-19.849
01.08.2011	Otjozondjupa	Cattle	domestic	1	positive	18.457	-19.475
01.08.2011	Otjozondjupa	Kudu	wildlife	10	suspected	18.466	-19.5
16.02.2015	Otjozondjupa	Cattle	domestic	1	suspected	18.426	-19.514
11.04.2011	Otjozondjupa	Cattle	domestic	1	negative	18.095	-19.218
23.01.2012	Otjozondjupa	Kudu	wildlife	1	positive	18.538	-18.942
14.05.2013	Otjozondjupa	Kudu	wildlife	2	negative	18.491	-18.95
02.09.2011	Otjozondjupa	Cattle	domestic	1	negative	18.258	-19.286
10.06.2013	Otjozondjupa	Cattle	domestic	1	negative	18.272	-19.273
22.08.2011	Otjozondjupa	Kudu	wildlife	1	positive	18.782	-19.526
29.08.2011	Otjozondjupa	Kudu	wildlife	1	positive	18.824	-19.506
30.03.2012	Otjozondjupa	Antelope (Eland)	wildlife	1	positive	18.854	-19.545
28.03.2013	Otjozondjupa	Antelope (Eland)	wildlife	1	positive	18.866	-19.592
02.09.2013	Otjozondjupa	Antelope (Eland)	wildlife	1	positive	18.811	-19.629
24.10.2013	Otjozondjupa	Antelope (Eland)	wildlife	1	negative	18.849	-19.596
20.01.2011	Otjozondjupa	Dog	domestic	1	negative	17.206	-19.849
30.01.2013	Otjozondjupa	Cattle	domestic	1	suspected	17.229	-19.869
02.09.2013	Otjozondjupa	Cattle	domestic	1	negative	17.189	-19.873
23.10.2012	Otjozondjupa	Cattle	domestic	1	suspected	17.411	-19.496
28.01.2013	Otjozondjupa	Cattle	domestic	2	negative	17.452	-19.713
15.01.2015	Otjozondjupa	Cattle	domestic	1	suspected	17.258	-20.015
21.02.2011	Otjozondjupa	Cattle	domestic	2	negative	17.029	-19.855
13.05.2011	Hardap	Kudu	wildlife	1	negative	17.45	-23.803
21.01.2015	Otjozondjupa	Cattle	domestic	1	positive	17.609	-20.028
04.07.2013	Otjozondjupa	Kudu	wildlife	1	positive	17.644	-20.03
13.10.2014	Otjozondjupa	Kudu	wildlife	1	positive	17.663	-20.021
23.10.2014	Otjozondjupa	Cattle	domestic	1	positive	17.634	-20.009
24.10.2014	Otjozondjupa	Cattle	domestic	1	positive	17.656	-19.975
04.11.2013	Otjozondjupa	Cattle	domestic	1	negative	17.435	-19.962
13.07.2015	Otjozondjupa	Antelope (Eland)	wildlife	5	suspected	17.403	-19.944
13.07.2015	Otjozondjupa	Kudu	wildlife	55	suspected	17.416	-19.971
07.09.2015	Otjozondjupa	Kudu	wildlife	1	positive	18.04	-19.505
13.05.2013	Otjozondjupa	Kudu	wildlife	1	positive	18.02	-19.498
12.04.2013	Otjozondjupa	Kudu	wildlife	5	suspected	18.308	-19.353
25.11.2014	Otjozondjupa	Antelope (Waterbuck)	wildlife	1	suspected	17.082	-20.053
16.03.2015	Otjozondjupa	Kudu	wildlife	2	positive	17.104	-20.071
12.03.2012	Otjozondjupa	Cattle	domestic	1	positive	17.324	-19.625
24.02.2015	Otjozondjupa	Sheep	domestic	1	suspected	17.333	-19.634
28.01.2011	Otjozondjupa	Cattle	domestic	7	positive	18.217	-19.818
19.04.2011	Otjozondjupa	Cattle	domestic	1	negative	17.35	-19.858
23.09.2015	Otjozondjupa	Antelope (Eland)	wildlife	4	negative	17.712	-19.591
24.10.2015	Otjozondjupa	Cattle	domestic	4	positive	17.718	-19.607
04.11.2015	Otjozondjupa	Antelope (Eland)	wildlife	1	positive	17.755	-19.611
09.08.2013	Otjozondjupa	Kudu	wildlife	0	suspected	17.778	-19.849
19.12.2011	Otjozondjupa	Antelope (Eland)	wildlife	10	negative	18.226	-19.411
24.09.2014	Otjozondjupa	Dog	domestic	1	negative	18.094	-19.55
15.04.2011	Otjozondjupa	Kudu	wildlife	3	suspected	18.084	-19.549
26.07.2012	Otjozondjupa	Dog	domestic	1	positive	18.114	-19.568
06.02.2012	Otjozondjupa	Kudu	wildlife	1	positive	18.107	-19.58
05.09.2012	Otjozondjupa	Dog	domestic	1	negative	18.097	-19.592
09.07.2013	Otjozondjupa	Dog	domestic	1	negative	18.104	-19.607
08.07.2013	Otjozondjupa	Antelope (Eland)	wildlife	1	positive	18.124	-19.615
28.11.2013	Otjozondjupa	Dog	domestic	1	suspected	18.141	-19.621
17.09.2014	Otjozondjupa	Dog	domestic	1	negative	18.128	-19.628
08.06.2015	Otjozondjupa	Kudu	wildlife	1	suspected	18.13	-19.619
08.06.2015	Otjozondjupa	Kudu	wildlife	0	suspected	18.113	-19.629
29.05.2015	Otjozondjupa	Kudu	wildlife	0	suspected	18.01	-19.352
29.05.2015	Otjozondjupa	FAU	FAU	0	suspected	18.05	-19.334
20.12.2012	Otjozondjupa	Cattle	domestic	1	suspected	17.629	-19.681
22.10.2012	Otjozondjupa	Cattle	domestic	1	suspected	17.848	-19.698
10.06.2013	Otjozondjupa	Cattle	domestic	2	negative	18.351	-19.015
21.02.2014	Otjozondjupa	Cattle	domestic	1	positive	17.908	-19.595
21.02.2011	Otjozondjupa	Cattle	domestic	3	negative	17.227	-19.339
03.04.2014	Otjozondjupa	Cattle	domestic	2	suspected	17.241	-19.309
25.03.2011	Otjozondjupa	Kudu	wildlife	5	suspected	17.975	-19.906
11.03.2011	Otjozondjupa	Cattle	domestic	1	positive	18.302	-19.697
29.07.2011	Otjozondjupa	Cattle	domestic	1	positive	18.329	-19.694
08.06.2011	Otjozondjupa	Kudu	wildlife	1	positive	18.29	-19.667
08.09.2011	Otjozondjupa	Kudu	wildlife	1	positive	18.265	-19.677
10.02.2011	Otjozondjupa	Kudu	wildlife	5	positive	17.508	-19.818
27.06.2013	Otjozondjupa	Kudu	wildlife	1	positive	17.518	-19.811
23.01.2014	Otjozondjupa	Kudu	wildlife	1	positive	17.514	-19.795
20.03.2014	Otjozondjupa	Cattle	domestic	1	negative	17.516	-19.783
08.02.2015	Otjozondjupa	Kudu	wildlife	6	positive	17.528	-19.806
10.02.2015	Otjozondjupa	Cattle	domestic	1	positive	17.545	-19.79
06.05.2015	Otjozondjupa	Antelope (Eland)	wildlife	1	positive	17.552	-19.816
27.07.2015	Otjozondjupa	Dog	domestic	1	positive	17.42	-19.534
27.07.2015	Otjozondjupa	Cattle	domestic	1	negative	17.397	-19.505
23.03.2011	Otjozondjupa	Antelope (Eland)	wildlife	1	suspected	17.809	-19.524
16.04.2012	Otjozondjupa	Cattle	domestic	1	negative	17.829	-19.504
31.05.2012	Otjozondjupa	Kudu	wildlife	1	positive	17.548	-19.763
25.04.2014	Otjozondjupa	Kudu	wildlife	1	positive	17.951	-19.621
19.02.2013	Otjozondjupa	Cattle	domestic	1	positive	18.069	-19.606
21.06.2013	Otjozondjupa	Cattle	domestic	1	suspected	17.953	-20.201
13.02.2012	Otjozondjupa	Cattle	domestic	1	negative	17.916	-19.577
18.08.2011	Otjozondjupa	Cattle	domestic	1	positive	17.346	-20.294
30.01.2012	Otjozondjupa	Cattle	domestic	1	positive	17.366	-20.306
01.03.2012	Otjozondjupa	Goat	domestic	1	negative	17.345	-20.32
11.01.2013	Otjozondjupa	Sheep	domestic	3	positive	17.305	-20.347
10.06.2015	Otjozondjupa	Cattle	domestic	1	suspected	17.256	-20.353
13.05.2015	Otjozondjupa	Kudu	wildlife	0	suspected	17.952	-19.818
13.05.2015	Otjozondjupa	Kudu	wildlife	5	suspected	17.984	-19.83
24.04.2015	Otjozondjupa	Kudu	wildlife	6	suspected	18.532	-18.864
16.01.2012	Otjozondjupa	Kudu	wildlife	16	suspected	18.42	-18.905
16.04.2015	Otjozondjupa	Kudu	wildlife	10	suspected	18.441	-18.875
23.04.2013	Otjozondjupa	Kudu	wildlife	1	suspected	17.93	-19.438
20.12.2013	Otjozondjupa	Cattle	domestic	1	negative	17.922	-19.422
03.01.2014	Otjozondjupa	Cattle	domestic	1	negative	17.906	-19.396
07.08.2015	Otjozondjupa	Kudu	wildlife	1	positive	17.931	-19.383
02.09.2015	Otjozondjupa	Kudu	wildlife	3	positive	17.92	-19.369
13.07.2015	Otjozondjupa	Kudu	wildlife	0	suspected	17.934	-19.352
07.11.2014	Otjozondjupa	Cattle	domestic	1	positive	17.288	-19.999
05.08.2015	Otjozondjupa	Kudu	wildlife	0	suspected	17.924	-19.543
27.10.2015	Otjozondjupa	Kudu	wildlife	1	positive	17.915	-19.528
09.11.2015	Otjozondjupa	Dog	domestic	1	positive	18.528	-19.032
15.06.2011	Otjozondjupa	Cattle	domestic	3	suspected	16.753	-19.569
27.04.2012	Otjozondjupa	Kudu	wildlife	4	suspected	19.016	-19.155
09.02.2012	Otjozondjupa	Cattle	domestic	1	positive	18.054	-19.591
15.05.2013	Otjozondjupa	Kudu	wildlife	1	suspected	18.336	-18.972
21.07.2011	Otjozondjupa	Antelope (Waterbuck)	wildlife	1	negative	17.978	-19.421
15.04.2011	Otjozondjupa	Kudu	wildlife	3	suspected	18.599	-19.417
04.06.2012	Otjozondjupa	Cattle	domestic	1	suspected	18.619	-19.379
05.02.2013	Otjozondjupa	Cattle	domestic	2	negative	17.898	-19.831
01.04.2011	Otjozondjupa	Kudu	wildlife	2	suspected	18.381	-19.554
10.04.2012	Otjozondjupa	Cattle	domestic	1	positive	18.638	-19.023
10.04.2012	Otjozondjupa	Kudu	wildlife	8	suspected	18.657	-19.001
05.03.2012	Otjozondjupa	Goat	domestic	30	negative	16.791	-19.676
17.02.2014	Otjozondjupa	Kudu	wildlife	1	positive	17.404	-19.92
07.01.2011	Otjozondjupa	Dog	domestic	1	negative	16.911	-19.491
02.09.2011	Otjozondjupa	Cattle	domestic	2	positive	18.182	-19.543
21.02.2012	Otjozondjupa	Kudu	wildlife	1	positive	18.739	-19.183
23.01.2012	Otjozondjupa	Goat	domestic	1	positive	18.341	-19.396
03.10.2012	Otjozondjupa	Goat	domestic	1	suspected	18.358	-19.377
07.09.2015	Otjozondjupa	Kudu	wildlife	1	positive	18.03	-19.498
02.06.2015	Otjozondjupa	Cattle	domestic	1	negative	18.031	-19.503
20.05.2011	Otjozondjupa	Kudu	wildlife	3	positive	18.348	-19.484
14.03.2011	Otjozondjupa	Cat	domestic	1	positive	18.968	-19.294
09.02.2012	Otjozondjupa	Cattle	domestic	2	positive	18.132	-19.099
12.03.2012	Otjozondjupa	Cattle	domestic	1	positive	18.825	-19.46
12.03.2012	Otjozondjupa	FAU	FAU	107	suspected	18.843	-19.458
19.11.2012	Otjozondjupa	Kudu	wildlife	1	suspected	17.739	-19.714
02.04.2014	Otjozondjupa	Kudu & Antelope (Eland)	wildlife	8	suspected	17.746	-19.709
13.04.2012	Otjozondjupa	Kudu	wildlife	20	suspected	18.593	-19.483
07.03.2014	Otjozondjupa	Horse	domestic	1	suspected	17.486	-19.767
04.04.2012	Otjozondjupa	Kudu	wildlife	0	suspected	18.804	-19.249
21.04.2011	Otjozondjupa	Kudu	wildlife	1	suspected	18.777	-19.03
24.09.2011	Otjozondjupa	Cattle	domestic	2	negative	18.82	-19.381
12.11.2015	Otjozondjupa	Kudu	wildlife	1	positive	16.513	-21.129
13.02.2012	Otjozondjupa	Cattle	domestic	0	suspected	18.086	-19.832
31.01.2011	Otjozondjupa	Antelope (Eland)	wildlife	1	positive	18.093	-19.728
12.07.2011	Otjozondjupa	Dog	domestic	1	positive	16.934	-20.112
08.05.2015	Otjozondjupa	Cattle	domestic	1	suspected	17.149	-20.078
09.02.2015	Otjozondjupa	Antelope (Eland)	wildlife	1	positive	17.57	-19.922
29.05.2015	Otjozondjupa	Kudu	wildlife	3	suspected	18.341	-19.667
29.05.2015	Otjozondjupa	Kudu	wildlife	3	suspected	18.344	-19.641
04.11.2015	Otjozondjupa	Cattle	domestic	1	negative	18.033	-19.441
01.03.2011	Otjozondjupa	Kudu	wildlife	1	positive	17.83	-20.071
25.03.2011	Otjozondjupa	Kudu	wildlife	3	suspected	17.953	-20.033
10.04.2015	Otjozondjupa	FAU	FAU	52	suspected	17.966	-19.995
17.12.2013	Otjozondjupa	Cattle	domestic	2	negative	17.824	-20.148
05.08.2015	Otjozondjupa	Kudu & Antelope (Eland)	wildlife	3	suspected	17.776	-20.122
18.04.2011	Otjozondjupa	Kudu	wildlife	2	suspected	18.338	-19.717
13.09.2011	Otjozondjupa	Cattle	domestic	1	negative	17.392	-19.78
30.12.2014	Otjozondjupa	Kudu	wildlife	2	positive	17.384	-19.768
22.04.2014	Otjozondjupa	Cattle	domestic	1	suspected	17.396	-19.763
02.03.2015	Otjozondjupa	Cattle	domestic	2	positive	17.406	-19.747
02.03.2015	Otjozondjupa	Cattle	domestic	1	negative	17.38	-19.749
23.12.2015	Otjozondjupa	Cattle	domestic	1	positive	17.404	-19.73
08.05.2015	Otjozondjupa	Cattle	domestic	1	positive	17.117	-20.236
11.05.2015	Otjozondjupa	Cattle	domestic	3	suspected	17.114	-20.203
20.09.2011	Otjozondjupa	Goat	domestic	1	negative	17.342	-19.661
18.01.2011	Otjozondjupa	Dog	domestic	1	negative	17.359	-19.651
10.01.2013	Otjozondjupa	Dog	domestic	1	suspected	17.357	-19.667
19.02.2013	Otjozondjupa	Dog	domestic	1	suspected	17.374	-19.655
02.09.2013	Otjozondjupa	Kudu	wildlife	1	positive	17.396	-19.657
04.11.2014	Otjozondjupa	Sheep	domestic	1	suspected	17.425	-19.663
08.06.2015	Otjozondjupa	Kudu	wildlife	0	suspected	17.412	-19.676
01.06.2015	Otjozondjupa	Kudu	wildlife	1	positive	17.4	-19.679
23.07.2015	Otjozondjupa	Kudu	wildlife	1	positive	17.401	-19.667
29.05.2015	Otjozondjupa	Kudu	wildlife	0	suspected	17.372	-19.664
18.11.2014	Otjozondjupa	Kudu	wildlife	1	positive	17.413	-19.697
04.03.2015	Otjozondjupa	Cattle	domestic	1	positive	17.408	-19.824
02.12.2015	Otjozondjupa	Kudu	wildlife	1	positive	17.419	-19.798
31.01.2011	Otjozondjupa	Kudu	wildlife	1	positive	17.956	-19.691
14.03.2011	Otjozondjupa	Kudu	wildlife	2	positive	17.965	-19.695
13.07.2011	Otjozondjupa	Kudu	wildlife	1	positive	17.979	-19.714
23.06.2014	Otjozondjupa	Cattle	domestic	1	positive	17.996	-19.726
25.03.2013	Otjozondjupa	Kudu	wildlife	1	positive	19.102	-18.843
29.10.2015	Otjozondjupa	Kudu	wildlife	4	suspected	17.804	-19.627
01.07.2015	Otjozondjupa	Cattle	domestic	1	positive	17.308	-19.601
07.12.2015	Otjozondjupa	Kudu	wildlife	1	positive	17.363	-19.587
29.12.2014	Otjozondjupa	Kudu	wildlife	1	positive	17.584	-20.069
10.04.2013	Otjozondjupa	Kudu	wildlife	5	suspected	19.029	-19.043
07.02.2011	Otjozondjupa	Cattle	domestic	1	positive	16.907	-19.823
11.02.2011	Otjozondjupa	Kudu	wildlife	22	suspected	16.913	-19.796
07.06.2011	Otjozondjupa	Cattle	domestic	1	negative	17.938	-19.694
29.05.2015	Otjozondjupa	Kudu	wildlife	0	suspected	17.126	-21.484
29.05.2015	Otjozondjupa	Kudu	wildlife	0	suspected	18.109	-19.957
07.01.2014	Otjozondjupa	Cattle	domestic	1	positive	17.647	-19.794
04.09.2015	Otjozondjupa	Cattle	domestic	1	positive	18.098	-19.527
07.09.2015	Otjozondjupa	Kudu	wildlife	1	positive	18.105	-19.521
24.07.2011	Otjozondjupa	Dog	domestic	2	negative	18.087	-19.522
17.01.2012	Otjozondjupa	Cattle	domestic	1	suspected	18.187	-19.565
16.04.2013	Otjozondjupa	Kudu	wildlife	10	suspected	19.02	-19.508
15.06.2015	Otjozondjupa	Kudu	wildlife	1	suspected	18.934	-19.008
28.04.2014	Otjozondjupa	Cattle	domestic	1	negative	18.137	-19.255
12.05.2015	Otjozondjupa	Kudu	wildlife	0	suspected	18.135	-19.223
12.05.2015	Otjozondjupa	Kudu	wildlife	1	positive	18.17	-19.209
15.02.2011	Otjozondjupa	Dog	domestic	1	positive	17.656	-19.844
18.02.2014	Otjozondjupa	Cattle	domestic	1	positive	16.914	-19.774
28.02.2014	Otjozondjupa	Cattle	domestic	1	suspected	16.878	-19.769
08.01.2012	Hardap	Kudu	wildlife	1	positive	17.795	-23.736
18.03.2014	Otjozondjupa	Kudu	wildlife	1	positive	17.024	-19.447
18.02.2011	Otjozondjupa	Goat	domestic	2	negative	17.565	-19.602
15.03.2012	Otjozondjupa	Cattle	domestic	1	negative	17.617	-19.589
28.08.2014	Otjozondjupa	Jackal	wildlife	1	negative	18.397	-19.139
16.01.2012	Otjozondjupa	Kudu	wildlife	1	positive	18.63	-18.87
21.02.2012	Otjozondjupa	Sheep	domestic	6	negative	18.591	-18.877
16.04.2015	Otjozondjupa	Kudu	wildlife	1	suspected	18.598	-18.905
30.01.2012	Otjozondjupa	Cattle	domestic	1	positive	17.418	-20.178
29.10.2015	Otjozondjupa	Kudu	wildlife	0	suspected	18.098	-19.659
17.03.2015	Otjozondjupa	Cattle	domestic	1	positive	17.067	-19.91
27.01.2015	Otjozondjupa	Cattle	domestic	1	suspected	18.596	-18.831
30.07.2015	Oshikoto	Kudu & Antelope (Eland)	wildlife	1	negative	17.915	-19.472
13.07.2015	Oshikoto	Kudu	wildlife	0	suspected	17.873	-19.482
28.10.2011	Otjozondjupa	Goat	domestic	3	negative	17.94	-19.69
17.06.2014	Otjozondjupa	Kudu	wildlife	1	positive	17.938	-19.693
30.03.2011	Otjozondjupa	Kudu	wildlife	1	suspected	18.69	-18.896
15.05.2013	Otjozondjupa	Kudu	wildlife	4	suspected	18.656	-18.871
10.05.2012	Otjozondjupa	Cattle	domestic	1	positive	18.175	-19.267
10.08.2011	Otjozondjupa	Cattle	domestic	1	positive	19.159	-19.067
02.06.2014	Otjozondjupa	Kudu	wildlife	10	suspected	19.179	-19.038
01.06.2015	Otjozondjupa	Kudu	wildlife	1	positive	16.757	-19.515
10.02.2011	Otjozondjupa	Sheep	domestic	19	positive	18.844	-19.188
16.12.2013	Otjozondjupa	Cattle	domestic	1	negative	18.827	-19.147
23.04.2012	Otjozondjupa	Cattle	domestic	50	suspected	18.909	-19.39
21.02.2011	Otjozondjupa	Cattle	domestic	1	negative	19.167	-19.348
31.01.2011	Otjozondjupa	Cattle	domestic	1	positive	18.342	-19.912
06.01.2015	Otjozondjupa	Cattle	domestic	3	negative	18.359	-19.882
13.04.2015	Otjozondjupa	Cattle	domestic	1	positive	17.274	-20.287
16.04.2013	Otjozondjupa	Kudu	wildlife	200	suspected	18.901	-19.428
01.03.2012	Otjozondjupa	Kudu	wildlife	1	positive	18.485	-19.232
17.06.2013	Otjozondjupa	Kudu	wildlife	3	negative	18.156	-19.462
23.10.2013	Otjozondjupa	Cattle	domestic	4	negative	18.327	-19.242
21.02.2012	Otjozondjupa	Kudu	wildlife	60	suspected	18.784	-19.123
23.06.2011	Omaheke	Goat	domestic	1	positive	20.69	-21.94
04.07.2013	Omaheke	Cattle	domestic	1	suspected	20.69	-21.94
19.01.2011	Omaheke	Cattle	domestic	1	negative	20.69	-21.94
21.05.2013	Omaheke	Cattle	domestic	2	suspected	20.69	-21.94
06.01.2015	Omaheke	Goat	domestic	1	positive	19.31	-22.9
24.04.2013	Omaheke	Cattle	domestic	1	positive	20.31	-21.31
08.11.2012		Kudu	wildlife	1	positive	10.95	-17.42
10.02.2014		Cattle	domestic	1	suspected	10.95	-17.42
28.02.2012		Sheep	domestic	1	suspected	10.95	-17.42
11.01.2013	Omaheke	Cat	domestic	1	suspected	18.81	-21.06
21.11.2014	Omaheke	Cattle	domestic	1	suspected	18.81	-21.06
31.10.2011	Otjozondjupa	Monkey	wildlife	1	suspected	16.81	-20.65
20.05.2011	Omaheke	Goat	domestic	1	negative	18.69	-20.94
27.03.2015	Omaheke	Cattle	domestic	1	positive	19.94	-21.83
30.09.2013	Omaheke	Cattle	domestic	1	suspected	19.06	-21.19
14.01.2015	Omaheke	Cattle	domestic	2	positive	19.06	-21.19
29.06.2013	Omaheke	Cattle	domestic	1	positive	20.94	-21.94
15.04.2013	Omaheke	Cattle	domestic	1	positive	20.73	-21.84
26.09.2013	Omaheke	Goat	domestic	5	positive	20.73	-21.84
17.01.2014	Omaheke	Goat	domestic	1	positive	20.73	-21.84
11.02.2013	Otjozondjupa	Cattle	domestic	1	negative	18.19	-20.19
20.02.2014	Ohangwena	Cattle	domestic	1	negative	16.3	-17.4
13.10.2013	Otjozondjupa	Cattle	domestic	1	positive	18.06	-20.8
15.06.2012	Otjozondjupa	Cattle	domestic	1	negative	17.47	-20.67
18.01.2014	Otjozondjupa	Sheep	domestic	1	negative	17.47	-20.67
21.04.2013	Otjozondjupa	Cattle	domestic	2	suspected	18.65	-20.1
02.04.2013		Cattle	domestic	2	suspected	10.95	-17.42
03.07.2014	Otjozondjupa	Cattle	domestic	1	suspected	18.14	-21.04
07.07.2014	Otjozondjupa	Cattle	domestic	1	suspected	18.14	-21.04
15.08.2014	Oshikoto	Kudu	wildlife	1	suspected	16.83	-18.45
02.07.2014	Otjozondjupa	Cattle	domestic	1	suspected	17.99	-20.54
07.11.2015	Otjozondjupa	Cattle	domestic	1	negative	18.21	-20.49
18.04.2013	Otjozondjupa	Cattle	domestic	6	suspected	18.06	-20.57
26.08.2015	Otjozondjupa	Cattle	domestic	1	positive	18.3	-20.98
25.01.2012	Otjozondjupa	Cattle	domestic	1	suspected	17.94	-20.56
05.06.2015	Otjozondjupa	Goat	domestic	1	suspected	17.94	-20.56
16.05.2013	Otjozondjupa	Dog	domestic	1	positive	17.79	-20.52
18.05.2015	Otjozondjupa	Cattle	domestic	1	suspected	17.55	-20.7
04.02.2011	Otjozondjupa	Cattle	domestic	1	negative	18.26	-20.06
01.08.2011	Otjozondjupa	Cattle	domestic	1	negative	18.86	-20.45
20.11.2013	Otjozondjupa	Dog	domestic	1	negative	18.44	-20.31
09.09.2014	Otjozondjupa	Dog	domestic	0	suspected	18.44	-20.31
05.05.2015		Cattle	domestic	4	suspected	10.95	-17.42
24.02.2012	Otjozondjupa	Kudu	wildlife	1	positive	18.64	-19.59
11.04.2011	Otjozondjupa	Cattle	domestic	1	suspected	18.69	-20.19
15.05.2013	Otjozondjupa	Cattle	domestic	1	positive	17.69	-20.9
31.03.2011	Kunene	Cattle	domestic	2	suspected	14.25	-18.85
27.06.2013	Kunene	Cattle	domestic	2	positive	14.25	-18.85
01.07.2011	Kunene	Cattle	domestic	1	positive	14.05	-18.32
28.03.2011	Kunene	Goat	domestic	0	suspected	14.05	-18.32
22.03.2012	Kunene	Sheep	domestic	1	positive	13.25	-17.86
16.01.2013	Kunene	Goat	domestic	1	positive	13.25	-17.86
26.09.2011	Kunene	Goat	domestic	1	positive	13.65	-18.3
26.09.2011	Kunene	Goat	domestic	1	suspected	13.65	-18.3
11.12.2013	Kunene	Cattle	domestic	1	positive	13.63	-17.77
28.04.2011	Kunene	Cattle	domestic	3	negative	13.27	-17.43
20.06.2014	Kunene	Goat	domestic	1	positive	13.27	-17.43
21.10.2011	Omusati	Cattle	domestic	1	suspected	15.01	-17.55
21.10.2011	Omusati	Cattle	domestic	0	suspected	15.01	-17.55
17.05.2011	Omusati	Cattle	domestic	1	negative	15.01	-17.55
20.06.2014	Omusati	Cattle	domestic	1	suspected	15.01	-17.55
26.06.2013	Kunene	Cattle	domestic	6	suspected	13.8	-18.78
28.03.2011	Kunene	Cattle	domestic	6	suspected	13.81	-18.69
21.01.2011	Kunene	Goat	domestic	1	negative	13.81	-18.69
31.01.2013	Kunene	Cattle	domestic	1	suspected	13.81	-18.69
24.01.2013	Kunene	Dog	domestic	1	positive	13.81	-18.69
14.02.2013	Kunene	Goat	domestic	1	positive	13.81	-18.69
08.03.2011	Kunene	Cattle	domestic	1	positive	13.89	-18.37
24.08.2012	Kunene	Cattle	domestic	1	suspected	13.89	-18.37
17.01.2013	Kunene	Goat	domestic	2	positive	13.89	-18.37
01.03.2012	Kunene	Cattle	domestic	1	positive	13.7	-17.81
10.11.2011	Kunene	Dog	domestic	1	positive	13.86	-18.07
05.12.2011	Kunene	Dog	domestic	1	suspected	13.86	-18.07
04.07.2012	Kunene	Dog	domestic	1	suspected	13.86	-18.07
14.03.2011	Kunene	Cattle	domestic	1	suspected	14.14	-18.9
14.03.2011	Kunene	Cattle	domestic	2	suspected	14.14	-18.9
23.03.2012	Kunene	Cattle	domestic	1	negative	14.29	-19.43
09.04.2014	Kunene	Cattle	domestic	1	suspected	14.25	-17.96
07.06.2012	Kunene	Cattle	domestic	1	positive	13.44	-18.19
17.04.2015	Kunene	Cattle	domestic	3	suspected	14.09	-19.01
23.04.2012	Kunene	Cattle	domestic	1	positive	13.87	-18.17
27.07.2012	Kunene	Dog	domestic	1	positive	13.87	-18.17
19.09.2011	Kunene	Goat	domestic	1	suspected	13.39	-18.06
16.12.2013	Kunene	Cattle	domestic	1	suspected	13.39	-18.06
11.05.2011	Kunene	Dog	domestic	1	positive	13.8	-18.1
26.04.2012	Kunene	Cattle	domestic	1	positive	13.8	-18.1
01.02.2012	Kunene	Dog	domestic	1	positive	13.8	-18.1
04.07.2012	Kunene	Dog	domestic	1	positive	13.8	-18.1
06.03.2013	Kunene	Goat	domestic	1	positive	13.8	-18.1
06.03.2013	Kunene	Dog	domestic	1	positive	13.8	-18.1
26.09.2013	Kunene	Cattle	domestic	1	positive	13.8	-18.1
04.03.2014	Kunene	Dog	domestic	1	suspected	13.8	-18.1
03.11.2014	Kunene	Dog	domestic	1	positive	13.8	-18.1
27.11.2014	Kunene	Dog	domestic	2	suspected	13.8	-18.1
18.02.2014	Kunene	Goat	domestic	1	positive	13.8	-18.1
26.02.2014	Kunene	Dog	domestic	1	positive	13.8	-18.1
09.02.2015	Kunene	Dog	domestic	1	suspected	13.8	-18.1
23.04.2013	Kunene	Dog	domestic	1	positive	14.31	-18.94
11.12.2013	Kunene	Cattle	domestic	1	suspected	14.31	-18.94
02.04.2012	Kunene	Goat	domestic	1	positive	14.19	-19.31
13.03.2012	Kunene	Cattle	domestic	2	positive	13.59	-17.71
07.11.2014	Kunene	Cattle	domestic	1	positive	13.94	-18.19
25.07.2012	Kunene	Dog	domestic	1	suspected	12.91	-18.15
12.09.2013	Kunene	Sheep	domestic	1	positive	14.06	-18.94
21.02.2011	Kunene	Goat	domestic	2	positive	14.34	-19.05
02.03.2011	Kunene	Goat	domestic	1	negative	14.34	-19.05
06.04.2011	Kunene	Cattle	domestic	1	positive	14	-18.19
24.07.2012	Kunene	Goat	domestic	1	positive	14	-18.19
29.07.2012	Kunene	Cattle	domestic	2	suspected	14	-18.19
24.03.2011	Kunene	Cattle	domestic	0	suspected	13.91	-18.27
16.06.2014	Kunene	Cattle	domestic	1	positive	14.15	-18.05
30.06.2014	Kunene	Cattle	domestic	1	positive	14.15	-18.05
06.04.2011	Kunene	Dog	domestic	1	positive	13.7	-18.75
29.03.2012	Kunene	Goat	domestic	1	negative	13.94	-17.81
03.02.2012	Kunene	Dog	domestic	1	negative	13.94	-17.81
16.03.2011	Kunene	Cattle	domestic	0	suspected	13.42	-17.77
16.03.2011	Kunene	Goat	domestic	0	suspected	13.42	-17.77
08.02.2013	Kunene	Cattle	domestic	1	positive	13.25	-18.31
06.04.2011	Kunene	Goat	domestic	1	positive	13.25	-18.24
23.09.2012	Kunene	Goat	domestic	1	positive	13.25	-18.24
26.05.2011	Kunene	Cattle	domestic	1	positive	14.19	-18.69
02.07.2012	Kunene	Cattle	domestic	3	positive	14.19	-18.69
30.04.2012	Kunene	Goat	domestic	2	negative	13.97	-18.82
14.02.2014	Kunene	Dog	domestic	1	negative	13.67	-18.56
21.11.2011	Kunene	Goat	domestic	1	suspected	12.89	-17.59
31.03.2011	Kunene	Cattle	domestic	0	suspected	13.65	-18.84
09.02.2012	Karas	Dog	domestic	1	suspected	18.922	-27.564
18.10.2011	Karas	Kudu	wildlife	1	suspected	19.832	-27.891
25.08.2015	Karas	Antelope (Oryx Gazella)	wildlife	113	negative	16.42	-28.55
21.02.2011	Karas	Sheep	domestic	1	negative	19.846	-27.401
04.10.2011	Erongo	Kudu	wildlife	1	positive	15.818	-22.197
15.02.2012	Erongo	Dog	domestic	1	suspected	15.875	-21.914
22.06.2015	Erongo	Cat	domestic	1	suspected	15.858	-21.904
23.04.2015	Erongo	Cattle	domestic	3	suspected	16.281	-22.454
03.03.2014	Erongo	Cattle	domestic	1	suspected	15.621	-22.298
15.08.2012	Erongo	Cattle	domestic	1	negative	15.758	-22.046
27.08.2013	Erongo	Cattle	domestic	1	suspected	15.98	-22.725
27.05.2014	Erongo	Horse	domestic	1	suspected	16.052	-21.759
09.11.2012	Erongo	Cattle	domestic	1	positive	16.06	-21.94
07.10.2011	Erongo	Horse	domestic	1	negative	15.699	-23.069
26.11.2012	Erongo	Kudu	wildlife	2	positive	15.551	-22.013
02.12.2011	Erongo	Dog	domestic	1	negative	15.583	-21.999
20.03.2014	Erongo	Dog	domestic	1	suspected	15.588	-21.997
14.09.2013	Erongo	Kudu	wildlife	1	positive	15.592	-21.991
02.11.2012	Erongo	Antelope (Eland)	wildlife	1	positive	16.319	-21.943
28.08.2012	Erongo	Dog	domestic	0	suspected	16.327	-21.97
07.01.2015		Cattle	domestic	1	positive	19.31	-17.81
20.01.2015	Kavango	Cattle	domestic	1	positive	19.31	-17.81
20.01.2015	Kavango	Cattle	domestic	1	positive	19.31	-17.81
16.01.2015	Kavango	Dog	domestic	1	suspected	19.87	-18.19
21.07.2015	Kavango	Cattle	domestic	2	suspected	21.06	-18.19
07.02.2013	Kavango	Dog	domestic	0	suspected	18.44	-17.69
05.01.2015		Cattle	domestic	1	positive	19.933	-17.87
21.01.2011	Kavango	Dog	domestic	1	suspected	20.81	-18.06
06.12.2013	Kavango	Cattle	domestic	1	positive	19.19	-18.56
19.08.2011	Kavango	Cattle	domestic	1	positive	19.69	-17.94
13.08.2015	Kavango	Cattle	domestic	3	suspected	20.69	-18.06
31.08.2011	Kavango	Dog	domestic	1	positive	20.19	-17.94
11.07.2014	Kavango	Cattle	domestic	1	positive	20.19	-17.94
26.04.2013	Kavango	Donkey	domestic	3	suspected	21.19	-17.94
26.04.2013	Kavango	Cattle	domestic	1	suspected	21.19	-17.94
04.03.2014	Kavango	Cat	domestic	1	positive	21.19	-17.94
15.12.2014	Kavango	Dog	domestic	1	positive	21.19	-17.94
13.08.2015	Kavango	Dog	domestic	1	suspected	19.19	-17.81
15.03.2012		Cattle	domestic	1	suspected	21.06	-17.94
09.05.2012		Cattle	domestic	2	suspected	21.06	-17.94
17.10.2011	Kavango	Dog	domestic	1	suspected	21.19	-17.94
17.01.2013	Kavango	Cattle	domestic	1	positive	19.56	-18.06
22.03.2012	Kavango	Cattle	domestic	1	suspected	19.44	-18.19
08.01.2013	Kavango	Cattle	domestic	1	suspected	19.44	-18.19
07.11.2011	Kavango	Donkey	domestic	1	positive	18.19	-17.69
20.09.2013	Kavango	Cattle	domestic	0	suspected	18.22	-17.42
30.12.2013	Kavango	Dog	domestic	1	suspected	19.62	-17.87
09.09.2015	Kavango	Cattle	domestic	2	suspected	18.47	-18.55
17.10.2011	Kavango	Dog	domestic	1	suspected	21.51	-18.06
24.03.2012	Kavango	Cattle	domestic	1	positive	19.83	-18.37
06.09.2013	Kavango	Cattle	domestic	4	suspected	20.11	-18.19
10.07.2011	Kavango	Goat	domestic	1	suspected	19.94	-17.94
27.03.2012	Kavango	Donkey	domestic	1	positive	18.63	-17.65
10.06.2011		Dog	domestic	1	suspected	20.69	-17.94
18.11.2012	Kavango	Cattle	domestic	1	positive	18.56	-17.81
15.05.2012		Goat	domestic	1	suspected	18.94	-17.81
28.05.2013	Kavango	Cattle	domestic	1	suspected	19.19	-18.56
16.03.2011	Kavango	Dog	domestic	1	positive	19.81	-17.94
07.08.2011	Kavango	Dog	domestic	1	positive	19.81	-17.94
09.08.2011	Kavango	Dog	domestic	1	positive	19.81	-17.94
16.08.2011	Kavango	Dog	domestic	1	positive	19.81	-17.94
22.08.2011	Kavango	Dog	domestic	1	positive	19.81	-17.94
29.03.2011	Kavango	Dog	domestic	1	positive	19.81	-17.94
31.01.2011	Kavango	Cattle	domestic	1	suspected	19.81	-17.94
22.11.2011	Kavango	Cat	domestic	1	suspected	19.81	-17.94
08.06.2011	Kavango	Dog	domestic	0	suspected	19.81	-17.94
15.06.2012	Kavango	Cat	domestic	1	positive	19.81	-17.94
18.01.2012	Kavango	Dog	domestic	1	positive	19.81	-17.94
18.05.2012	Kavango	Dog	domestic	1	positive	19.81	-17.94
26.05.2012	Kavango	Dog	domestic	1	positive	19.81	-17.94
27.11.2012	Kavango	Dog	domestic	1	positive	19.81	-17.94
01.04.2012	Kavango	Dog	domestic	1	suspected	19.81	-17.94
02.05.2012	Kavango	Dog	domestic	0	suspected	19.81	-17.94
25.05.2012	Kavango	Dog	domestic	1	suspected	19.81	-17.94
17.01.2013	Kavango	Cattle	domestic	1	positive	19.81	-17.94
24.01.2013	Kavango	Dog	domestic	1	positive	19.81	-17.94
17.02.2013	Kavango	Cat	domestic	1	suspected	19.81	-17.94
22.05.2013	Kavango	Dog	domestic	1	positive	19.81	-17.94
28.05.2013	Kavango	Dog	domestic	1	positive	19.81	-17.94
29.05.2013	Kavango	Dog	domestic	1	suspected	19.81	-17.94
08.07.2013	Kavango	Dog	domestic	1	suspected	19.81	-17.94
09.07.2013	Kavango	Dog	domestic	1	positive	19.81	-17.94
11.09.2013	Kavango	Dog	domestic	1	suspected	19.81	-17.94
11.09.2013	Kavango	Dog	domestic	1	suspected	19.81	-17.94
03.09.2013	Kavango	Dog	domestic	1	positive	19.81	-17.94
06.09.2013	Kavango	Dog	domestic	1	positive	19.81	-17.94
25.10.2013	Kavango	Dog	domestic	1	positive	19.81	-17.94
29.10.2013	Kavango	Dog	domestic	1	positive	19.81	-17.94
02.12.2013	Kavango	Dog	domestic	1	suspected	19.81	-17.94
22.12.2013	Kavango	Dog	domestic	1	suspected	19.81	-17.94
05.01.2014	Kavango	Dog	domestic	1	positive	19.81	-17.94
04.02.2014	Kavango	Dog	domestic	1	suspected	19.81	-17.94
24.02.2014	Kavango	Dog	domestic	1	positive	19.81	-17.94
23.04.2014	Kavango	Dog	domestic	1	suspected	19.81	-17.94
20.03.2014	Kavango	Dog	domestic	1	suspected	19.81	-17.94
27.03.2014	Kavango	Dog	domestic	1	positive	19.81	-17.94
03.03.2015	Kavango	Dog	domestic	1	positive	19.81	-17.94
08.03.2015	Kavango	Dog	domestic	1	suspected	19.81	-17.94
09.03.2015	Kavango	Dog	domestic	1	suspected	19.81	-17.94
12.03.2015	Kavango	Dog	domestic	1	suspected	19.81	-17.94
20.04.2015	Kavango	Dog	domestic	1	suspected	19.81	-17.94
29.04.2015	Kavango	Dog	domestic	1	positive	19.81	-17.94
06.04.2015	Kavango	Dog	domestic	1	positive	19.81	-17.94
05.05.2015	Kavango	Dog	domestic	1	positive	19.81	-17.94
22.05.2015	Kavango	Dog	domestic	1	positive	19.81	-17.94
29.06.2015	Kavango	Dog	domestic	1	suspected	19.81	-17.94
11.08.2015	Kavango	Dog	domestic	1	positive	19.81	-17.94
15.12.2014	Kavango	Dog	domestic	1	positive	19.81	-17.94
15.08.2013	Kavango	Dog	domestic	2	suspected	21.08	-17.98
06.09.2013	Kavango	Dog	domestic	3	suspected	21.08	-17.98
20.10.2014	Kavango	Cattle	domestic	1	positive	20.3	-18.14
28.01.2015		Cattle	domestic	1	suspected	19.333	-17.851
18.06.2012	Kavango	Donkey	domestic	1	suspected	20.81	-18.19
27.03.2015	Kavango	Cattle	domestic	1	suspected	18.56	-17.81
27.07.2011	Karas	Antelope (Springbok)	wildlife	1	suspected	19.045	-25.946
16.05.2014	Karas	Cattle	domestic	1	suspected	19.87	-26.144
21.11.2013	Karas	Dog	domestic	1	suspected	19.222	-26.059
21.11.2013	Karas	African Wild Cat	wildlife	1	positive	19.254	-26.041
14.07.2011	Karas	Dog	domestic	1	suspected	18.095	-26.494
16.04.2013	Karas	Dog	domestic	1	suspected	18.154	-26.453
24.06.2013	Karas	Dog	domestic	1	negative	18.036	-26.515
02.01.2014	Karas	Cat	domestic	1	suspected	18.111	-26.571
19.11.2014	Karas	Cat	domestic	1	suspected	18.185	-26.595
23.11.2011	Karas	Hyena (Aardwolf)	wildlife	1	positive	19.325	-26.583
30.10.2015	Hardap	Kudu	wildlife	1	positive	17.235	-25.67
06.05.2013	Karas	Jackal	wildlife	1	positive	15.175	-26.639
19.05.2014	Karas	Cattle	domestic	2	positive	16.31	-25.69
19.05.2014	Karas	Bat-Eared Fox	wildlife	1	positive	16.31	-25.69
03.06.2014	Karas	Cattle	domestic	1	suspected	16.31	-25.69
21.12.2014	Hardap	Cattle	domestic	5	positive	16.575	-25.556
31.08.2015	Hardap	Kudu	wildlife	1	positive	16.324	-24.149
06.03.2011	Hardap	Sheep	domestic	4	suspected	17.08	-24.32
11.03.2013	Hardap	Kudu	wildlife	1	suspected	16.492	-25.324
15.07.2014	Hardap	Cattle	domestic	1	suspected	16.483	-25.276
11.12.2014	Hardap	Kudu	wildlife	1	positive	17.047	-24.688
05.01.2015	Hardap	Kudu	wildlife	1	suspected	17.06	-24.68
23.08.2012	Hardap	Cattle	domestic	2	positive	16.918	-24.671
25.11.2015	Hardap	Kudu	wildlife	1	positive	17.047	-25.594
06.10.2012	Hardap	Jackal	wildlife	1	positive	16.588	-24.674
10.02.2015	Otjozondjupa	Cattle	domestic	1	suspected	17.687	-20.123
24.03.2015	Hardap	Kudu	wildlife	1	positive	16.962	-24.799
19.05.2015	Hardap	Kudu	wildlife	1	positive	17.005	-24.794
03.06.2015	Hardap	Kudu	wildlife	1	suspected	16.986	-24.735
07.09.2015	Khomas	Cattle	domestic	1	negative	16.158	-23.972
24.12.2015	Khomas	Cattle	domestic	1	positive	16.19	-23.986
24.05.2011	Hardap	Bat-Eared Fox	wildlife	1	positive	15.824	-24.547
14.06.2015	Hardap	Kudu	wildlife	1	positive	17.087	-24.468
26.05.2011	Hardap	Sheep	domestic	2	suspected	19.167	-24.096
07.01.2015	Hardap	Cattle	domestic	7	suspected	18.537	-25.421
05.03.2013	Hardap	Bat	wildlife	1	suspected	18.071	-24.287
25.09.2014	Hardap	Antelope (Duiker)	wildlife	1	suspected	18.814	-24.179
14.07.2011	Hardap	Goat	domestic	2	positive	19.423	-25.552
25.03.2011	Hardap	Sheep	domestic	1	suspected	17.978	-24.305
15.11.2011	Hardap	Sheep	domestic	1	suspected	18.01	-24.359
07.04.2015	Hardap	Cattle	domestic	3	suspected	17.674	-24.566
23.02.2015	Hardap	Cattle	domestic	1	suspected	18.162	-23.893
13.09.2011	Hardap	Cattle	domestic	3	suspected	18.647	-24.172
28.01.2013	Hardap	Kudu	wildlife	1	positive	18.17	-23.963
03.11.2014	Hardap	Kudu	wildlife	1	suspected	17.58	-24.196
02.03.2014	Hardap	Horse	domestic	5	suspected	17.867	-24.468
16.02.2015	Hardap	Kudu	wildlife	1	positive	17.884	-24.48
04.02.2013	Hardap	Kudu	wildlife	1	suspected	17.773	-24.029
12.12.2014	Hardap	Kudu	wildlife	2	positive	18.037	-23.945
13.04.2011	Hardap	Bat-Eared Fox	wildlife	1	positive	19.201	-25.206
15.07.2015	Hardap	Goat	domestic	1	positive	17.634	-23.669
09.07.2015	Hardap	Kudu	wildlife	1	positive	19.292	-24.034
13.08.2015	Hardap	Jackal	wildlife	1	positive	16.94	-25.19
12.09.2013	Hardap	Kudu	wildlife	1	suspected	18.08	-23.694
29.12.2014	Hardap	Kudu	wildlife	10	suspected	19.688	-24.237
09.08.2011	Hardap	Dog	domestic	1	suspected	18.085	-24.545
22.06.2012	Hardap	Cat	domestic	1	positive	18.057	-24.566
21.06.2012	Hardap	Dog	domestic	1	suspected	18.059	-24.622
05.09.2012	Hardap	Dog	domestic	0	suspected	18.078	-24.638
10.09.2012	Hardap	Cattle	domestic	2	negative	18.113	-24.629
04.06.2012	Hardap	Dog	domestic	1	negative	18.098	-24.651
06.09.2012	Hardap	Dog	domestic	3	negative	18.107	-24.667
30.12.2015	Hardap	Cattle	domestic	1	positive	18.795	-24.797
09.09.2013	Hardap	Cat	domestic	1	suspected	18.448	-24.069
24.11.2014	Hardap	Kudu	wildlife	1	suspected	19.445	-25.067
04.08.2015	Hardap	Wild animal	wildlife	3	negative	17.904	-24.761
10.10.2014	Hardap	Dog	domestic	1	suspected	18.956	-24.204
13.02.2015	Hardap	Kudu	wildlife	1	positive	18.541	-24.282
09.07.2014	Hardap	Kudu	wildlife	1	suspected	18.471	-24.206
05.01.2011	Hardap	Goat	domestic	1	suspected	19.762	-24.784
15.07.2011	Hardap	Cat	domestic	1	suspected	18.424	-24.317
17.08.2015	Hardap	Cattle	domestic	1	negative	19.161	-25.019
21.05.2014	Hardap	Cattle	domestic	1	negative	18.208	-24.691
17.07.2015	Hardap	Kudu	wildlife	1	positive	18.139	-24.693
17.01.2011	Hardap	Sheep	domestic	1	negative	18.822	-24.676
20.03.2013	Hardap	Cattle	domestic	2	suspected	17.996	-24.83
04.09.2015	Otjozondjupa	Antelope (Roan antelope)	wildlife	1	negative	17.295	-21.607
20.05.2011	Otjozondjupa	Antelope (Eland)	wildlife	1	positive	16.836	-21.795
18.02.2013	Otjozondjupa	Kudu	wildlife	1	positive	16.858	-21.763
28.02.2015	Otjozondjupa	Antelope (Waterbuck)	wildlife	1	suspected	16.846	-21.73
03.01.2013	Otjozondjupa	Cattle	domestic	1	suspected	16.493	-21.493
09.12.2013	Otjozondjupa	Dog	domestic	1	suspected	16.569	-21.463
04.06.2012	Otjozondjupa	Cattle	domestic	2	suspected	17.756	-21.197
25.02.2013	Otjozondjupa	Cattle	domestic	1	suspected	17.793	-21.185
23.09.2013	Otjozondjupa	Cattle	domestic	1	suspected	17.998	-21.082
16.05.2013	Otjozondjupa	Kudu	wildlife	1	positive	17.835	-21.271
15.03.2011	Otjozondjupa	Kudu	wildlife	1	positive	17.96	-21.406
19.05.2011	Otjozondjupa	Cattle	domestic	2	suspected	17.838	-21.203
06.11.2012	Otjozondjupa	FAU	FAU	1	suspected	16.635	-21.342
06.11.2012	Otjozondjupa	Kudu	wildlife	3	suspected	16.641	-21.36
12.04.2013	Otjozondjupa	Cattle	domestic	1	positive	16.69	-21.348
28.02.2013	Otjozondjupa	Cattle	domestic	5	positive	17.493	-21.405
08.07.2013	Otjozondjupa	Dog	domestic	1	suspected	18.078	-21.298
16.10.2012	Otjozondjupa	Cattle	domestic	1	positive	17.67	-21.42
12.04.2013	Otjozondjupa	Cattle	domestic	1	suspected	17.341	-21.695
24.12.2012	Otjozondjupa	Mongoose	wildlife	1	suspected	16.93	-21.336
02.02.2011	Otjozondjupa	Cattle	domestic	3	negative	17.351	-22.052
10.01.2011	Otjozondjupa	Kudu	wildlife	1	positive	16.934	-21.9
04.02.2011	Otjozondjupa	Kudu	wildlife	1	positive	16.917	-21.911
01.11.2011	Otjozondjupa	Dog	domestic	1	suspected	16.906	-21.935
25.06.2012	Otjozondjupa	Cat	domestic	1	suspected	16.935	-21.995
21.09.2012	Otjozondjupa	Dog	domestic	1	negative	16.888	-22.001
28.05.2013	Otjozondjupa	Zebra	wildlife	1	negative	16.899	-21.98
21.05.2013	Otjozondjupa	Kudu	wildlife	1	positive	16.914	-21.978
17.06.2013	Otjozondjupa	Dog	domestic	1	positive	16.905	-21.9
24.06.2013	Otjozondjupa	Cattle	domestic	1	suspected	16.933	-21.937
26.06.2013	Otjozondjupa	Kudu	wildlife	1	suspected	16.922	-21.993
12.08.2013	Otjozondjupa	Cattle	domestic	1	suspected	16.885	-21.998
19.08.2013	Otjozondjupa	Dog	domestic	1	suspected	16.887	-21.966
20.11.2013	Otjozondjupa	Kudu	wildlife	1	positive	16.908	-21.991
25.11.2013	Otjozondjupa	Cattle	domestic	1	suspected	16.936	-21.924
02.12.2013	Otjozondjupa	Sheep	domestic	1	suspected	16.915	-21.908
19.07.2013	Otjozondjupa	Kudu	wildlife	1	positive	17.144	-21.667
05.09.2013	Otjozondjupa	Cattle	domestic	1	positive	17.134	-21.695
24.06.2013	Otjozondjupa	Antelope (Eland)	wildlife	1	positive	16.838	-21.827
07.02.2011	Otjozondjupa	Cattle	domestic	1	negative	16.84	-21.907
14.07.2015	Otjozondjupa	Cattle	domestic	1	suspected	16.869	-21.933
17.02.2012	Otjozondjupa	Cattle	domestic	1	suspected	16.578	-21.607
14.09.2015	Otjozondjupa	Cattle	domestic	1	positive	17.701	-21.427
29.09.2015	Otjozondjupa	Cattle	domestic	1	negative	17.27	-21.415
18.10.2011	Otjozondjupa	Cattle	domestic	1	positive	16.501	-21.911
31.03.2011	Otjozondjupa	Kudu	wildlife	1	positive	16.482	-21.955
14.01.2013	Otjozondjupa	Cattle	domestic	5	positive	16.66	-21.989
14.03.2011	Otjozondjupa	Cattle	domestic	2	positive	16.547	-21.877
15.10.2014	Otjozondjupa	Antelope (Steenbok)	wildlife	1	suspected	16.57	-21.863
10.03.2015	Otjozondjupa	Cattle	domestic	6	positive	16.599	-21.87
05.03.2015	Otjozondjupa	Cattle	domestic	1	positive	16.626	-21.843
01.01.2012	Otjozondjupa	Dog	domestic	1	suspected	16.924	-22.044
20.11.2013	Otjozondjupa	Cattle	domestic	1	suspected	16.934	-22.056
07.10.2011	Otjozondjupa	Cattle	domestic	3	suspected	17.693	-21.341
22.11.2012	Otjozondjupa	Cattle	domestic	1	positive	17.741	-21.362
04.06.2013	Otjozondjupa	Cattle	domestic	1	positive	17.378	-21.788
21.08.2013	Otjozondjupa	Kudu	wildlife	1	positive	17.13	-21.919
19.12.2012	Otjozondjupa	Cattle	domestic	1	positive	18.299	-21.144
07.03.2012	Otjozondjupa	Cattle	domestic	1	suspected	16.472	-21.645
10.11.2015	Otjozondjupa	Dog	domestic	1	negative	18.136	-21.469
09.07.2013	Otjozondjupa	Cattle	domestic	1	suspected	17.068	-21.776
14.01.2013	Otjozondjupa	Cattle	domestic	2	positive	16.594	-21.913
09.01.2013	Otjozondjupa	Cattle	domestic	1	positive	16.609	-21.933
22.02.2014	Otjozondjupa	Cattle	domestic	1	positive	16.64	-21.906
09.02.2011	Otjozondjupa	Cattle	domestic	1	suspected	16.706	-22.151
18.07.2011	Otjozondjupa	Cattle	domestic	3	suspected	16.707	-22.176
08.05.2012	Otjozondjupa	Sheep	domestic	2	negative	16.724	-22.143
09.12.2013	Otjozondjupa	Cattle	domestic	1	suspected	16.715	-22.197
21.02.2011	Otjozondjupa	Cattle	domestic	1	positive	16.792	-22.191
20.06.2012	Otjozondjupa	Cattle	domestic	1	positive	17.575	-21.456
23.04.2014	Otjozondjupa	Cattle	domestic	1	suspected	16.989	-22.132
23.12.2013	Otjozondjupa	Sheep	domestic	1	suspected	16.888	-21.493
10.10.2013	Otjozondjupa	Cattle	domestic	1	suspected	16.723	-21.971
05.10.2013	Otjozondjupa	Cattle	domestic	1	suspected	16.677	-21.949
28.08.2015	Otjozondjupa	Kudu	wildlife	1	positive	16.434	-22.18
01.08.2013	Erongo	Kudu	wildlife	1	positive	15.578	-21.684
05.06.2013	Erongo	Kudu	wildlife	1	positive	15.66	-20.803
10.06.2011	Erongo	Mongoose	wildlife	1	negative	16.27	-21.475
02.04.2013	Erongo	African Wild Dog	wildlife	1	positive	16.332	-21.447
02.09.2014	Erongo	Cattle	domestic	1	suspected	15.953	-21.072
01.06.2011	Erongo	Kudu	wildlife	1	positive	15.7	-21.317
12.03.2012	Erongo	Kudu	wildlife	1	positive	15.726	-21.328
19.04.2012	Erongo	Kudu	wildlife	1	positive	15.709	-21.288
09.08.2012	Erongo	Kudu	wildlife	10	suspected	15.699	-21.416
19.02.2013	Erongo	Cattle	domestic	1	suspected	15.947	-21.326
04.03.2013	Erongo	Kudu	wildlife	1	positive	15.953	-21.282
22.03.2013	Erongo	Kudu	wildlife	1	positive	16.004	-21.328
09.04.2013	Erongo	Kudu	wildlife	1	positive	15.999	-21.35
08.10.2013	Erongo	Cattle	domestic	1	suspected	15.98	-21.372
01.07.2013	Erongo	Giraffe	wildlife	1	positive	16.046	-21.262
08.10.2014	Erongo	Cattle	domestic	1	positive	15.671	-20.93
03.12.2013	Erongo	Cattle	domestic	3	positive	15.677	-20.723
04.03.2013	Erongo	Cattle	domestic	1	positive	15.839	-21.303
12.05.2014	Erongo	Goat	domestic	1	suspected	15.865	-21.331
19.11.2013	Erongo	Cattle	domestic	1	positive	15.963	-21.45
03.12.2013	Erongo	Cattle	domestic	1	suspected	15.589	-20.796
09.08.2012	Erongo	Kudu	wildlife	20	suspected	16.295	-21.339
01.02.2011	Erongo	Cattle	domestic	1	suspected	15.453	-21.329
26.01.2012	Erongo	Cattle	domestic	2	positive	15.465	-21.321
30.05.2013	Erongo	Goat & Sheep	domestic	2	positive	15.478	-21.283
08.10.2013	Erongo	Monkey (Baboon)	wildlife	1	positive	15.482	-21.246
13.02.2014	Erongo	Kudu	wildlife	1	positive	16.108	-21.092
04.06.2013	Erongo	Kudu	wildlife	1	positive	16.075	-21.103
11.07.2014	Erongo	Antelope (Waterbuck)	wildlife	1	positive	16.073	-21.12
14.10.2014	Erongo	Cattle	domestic	1	positive	16.086	-21.136
26.02.2014	Erongo	Kudu	wildlife	2	positive	16.101	-21.139
24.04.2014	Erongo	Kudu	wildlife	1	positive	16.114	-21.149
22.06.2015	Erongo	Kudu	wildlife	1	suspected	16.134	-21.133
24.06.2015	Erongo	Kudu	wildlife	1	suspected	16.093	-21.115
22.10.2015	Erongo	Kudu	wildlife	7	positive	16.109	-21.126
29.10.2015	Erongo	Kudu	wildlife	1	positive	16.108	-21.112
05.11.2015	Erongo	Kudu	wildlife	1	negative	16.083	-21.115
02.03.2015	Erongo	Kudu	wildlife	2	positive	16.121	-21.139
07.12.2012	Erongo	Goat & Sheep	domestic	3	positive	15.58	-21.541
22.07.2011	Erongo	Cattle	domestic	2	positive	16.102	-21.569
26.05.2015	Erongo	Cattle	domestic	1	suspected	16.096	-21.602
14.04.2015	Erongo	Cattle	domestic	1	positive	16.12	-21.643
14.02.2011	Erongo	Squirrel	wildlife	1	negative	15.892	-21.492
04.09.2012	Erongo	Kudu	wildlife	1	positive	15.912	-21.501
15.03.2012	Erongo	Cattle	domestic	2	suspected	15.892	-21.424
04.07.2012	Erongo	Squirrel	wildlife	1	suspected	15.93	-21.406
31.01.2013	Erongo	Kudu	wildlife	1	positive	15.906	-21.383
22.02.2013	Erongo	Goat	domestic	1	suspected	15.973	-21.471
15.07.2013	Erongo	Kudu	wildlife	1	positive	15.934	-21.498
24.07.2013	Erongo	Cat	domestic	1	positive	15.919	-21.457
05.08.2013	Erongo	Cattle	domestic	1	suspected	15.868	-21.472
21.10.2013	Erongo	Kudu	wildlife	2	positive	15.914	-21.482
08.05.2014	Erongo	Antelope (Eland)	wildlife	1	positive	15.883	-21.389
26.02.2015	Erongo	Kudu	wildlife	2	positive	15.923	-21.444
05.03.2015	Erongo	Kudu	wildlife	1	suspected	15.937	-21.465
13.08.2015	Erongo	Cattle	domestic	1	positive	15.504	-21.054
24.09.2012	Erongo	Cattle	domestic	1	suspected	16.22	-21.628
11.09.2012	Erongo	Kudu	wildlife	1	positive	16.196	-21.042
19.02.2013	Erongo	Cattle	domestic	2	positive	16.205	-21.062
02.03.2013	Erongo	Cattle	domestic	2	negative	16.228	-21.055
09.03.2013	Erongo	Cattle	domestic	1	positive	16.229	-21.032
26.05.2013	Erongo	Cattle	domestic	1	positive	16.218	-21.049
14.08.2013	Erongo	Kudu	wildlife	1	positive	16.251	-21.046
26.02.2014	Erongo	Cattle	domestic	2	positive	16.233	-21.032
11.03.2014	Erongo	Jackal	wildlife	1	suspected	16.242	-21.018
26.03.2012	Erongo	Kudu	wildlife	2	positive	15.704	-21.697
07.12.2012	Erongo	Kudu	wildlife	1	positive	15.721	-21.704
09.08.2012	Erongo	Kudu	wildlife	12	suspected	15.741	-21.663
11.09.2012	Erongo	Zebra	wildlife	1	suspected	15.709	-21.672
14.02.2013	Erongo	Kudu	wildlife	1	positive	15.714	-21.646
07.01.2013	Erongo	Cattle	domestic	1	positive	16.202	-21.196
31.05.2012	Erongo	Kudu	wildlife	1	positive	16.189	-21.328
26.06.2012	Erongo	Kudu	wildlife	2	positive	16.206	-21.326
02.07.2012	Erongo	Kudu	wildlife	1	positive	16.231	-21.334
13.11.2012	Erongo	Kudu	wildlife	2	positive	16.225	-21.348
18.01.2013	Erongo	Kudu	wildlife	1	positive	16.219	-21.363
11.02.2013	Erongo	Kudu	wildlife	1	positive	16.275	-21.373
19.02.2013	Erongo	Kudu	wildlife	1	suspected	16.244	-21.384
23.08.2013	Erongo	Kudu	wildlife	1	positive	16.175	-21.321
16.09.2013	Erongo	Kudu	wildlife	2	suspected	16.225	-21.367
19.09.2012	Erongo	Kudu	wildlife	1	positive	16.245	-21.38
09.08.2012	Erongo	Kudu	wildlife	7	suspected	16.322	-21.657
11.09.2012	Erongo	Kudu	wildlife	1	positive	16.022	-21.667
31.01.2013	Erongo	Kudu	wildlife	1	positive	15.93	-20.945
07.12.2015	Erongo	Cattle	domestic	1	positive	15.657	-21.134
12.02.2012	Erongo	Cattle	domestic	2	positive	16.01	-21.177
16.07.2013	Erongo	Cattle	domestic	1	suspected	15.649	-21.159
30.07.2015	Erongo	Cattle	domestic	1	positive	15.63	-21.13
29.09.2014	Erongo	Mongoose	wildlife	1	suspected	16.094	-21.474
31.10.2012	Erongo	Dog	domestic	1	positive	16.327	-21.2
19.04.2012	Erongo	Kudu	wildlife	1	positive	16.31	-21.235
28.04.2011	Erongo	Cattle	domestic	1	negative	16.117	-21.526
15.09.2015	Erongo	Cattle	domestic	1	positive	16.15	-21.323
15.09.2012	Erongo	Kudu	wildlife	1	suspected	16.052	-21.367
26.02.2013	Erongo	Kudu	wildlife	1	positive	16.073	-21.195
18.03.2013	Erongo	Kudu	wildlife	1	positive	15.954	-21.174
09.11.2012	Erongo	Cattle	domestic	1	positive	16.177	-21.575
09.08.2012	Erongo	Kudu	wildlife	15	suspected	16.158	-21.543
09.11.2011	Erongo	Cattle	domestic	1	positive	15.918	-21.276
15.11.2011	Erongo	Cattle	domestic	3	positive	15.903	-21.297
22.11.2011	Erongo	Cattle	domestic	4	suspected	15.889	-21.277
19.04.2012	Erongo	Cattle	domestic	3	positive	15.43	-21.678
12.05.2014	Erongo	Cattle	domestic	1	positive	16.098	-21.406
17.03.2014	Erongo	Cattle	domestic	2	positive	16.1	-21.376
21.11.2011	Erongo	Cattle	domestic	1	negative	16.035	-21.064
09.08.2012	Erongo	Kudu	wildlife	5	suspected	16.008	-21.042
10.03.2013	Erongo	Cattle	domestic	1	positive	16.073	-21.448
05.08.2015	Otjozondjupa	Kudu & Antelope (Eland)	wildlife	23	suspected	17.68	-19.821
18.02.2012	Otjozondjupa	Dog	domestic	1	positive	16.893	-20.411
08.10.2013	Otjozondjupa	Cattle	domestic	1	suspected	16.932	-20.388
10.09.2012	Otjozondjupa	Cattle	domestic	1	negative	18.065	-21.431
16.06.2011	Otjozondjupa	Cattle	domestic	1	positive	16.321	-20.276
12.02.2011	Otjozondjupa	Cattle	domestic	1	positive	16.344	-20.277
08.03.2011	Otjozondjupa	Cattle	domestic	4	positive	16.335	-20.252
26.01.2015	Otjozondjupa	Cattle	domestic	1	positive	16.331	-20.22
22.07.2014	Otjozondjupa	Cattle	domestic	1	positive	16.286	-20.729
01.06.2011	Otjozondjupa	Cattle	domestic	1	negative	16.704	-20.069
29.10.2013	Otjozondjupa	Dog	domestic	1	suspected	17.738	-20.895
21.05.2014	Otjozondjupa	Cattle	domestic	2	suspected	16.794	-20.451
23.05.2011	Otjozondjupa	Cattle	domestic	1	positive	16.581	-20.38
08.09.2014	Otjozondjupa	Sheep	domestic	2	suspected	16.659	-20.393
05.01.2015	Otjozondjupa	Cattle	domestic	1	positive	16.675	-20.411
03.01.2013	Otjozondjupa	Cattle	domestic	2	positive	17.334	-20.843
13.03.2015	Otjozondjupa	Kudu	wildlife	1	suspected	16.59	-20.64
06.01.2012	Otjozondjupa	Cattle	domestic	1	suspected	16.938	-20.973
14.01.2013	Otjozondjupa	Cattle	domestic	1	negative	16.9	-21
19.05.2011	Otjozondjupa	Cattle	domestic	1	positive	16.717	-20.322
07.04.2011	Otjozondjupa	Cattle	domestic	1	negative	16.757	-20.331
03.01.2011	Otjozondjupa	Kudu	wildlife	1	positive	17.075	-20.395
14.01.2011	Otjozondjupa	Kudu	wildlife	1	positive	17.085	-20.405
07.02.2011	Otjozondjupa	Kudu	wildlife	1	positive	17.11	-20.418
14.02.2011	Otjozondjupa	Kudu	wildlife	1	positive	17.079	-20.434
31.05.2011	Otjozondjupa	Kudu	wildlife	1	positive	17.048	-20.439
06.07.2011	Otjozondjupa	Kudu	wildlife	1	positive	17.062	-20.444
19.08.2011	Otjozondjupa	Kudu	wildlife	1	suspected	17.043	-20.449
21.11.2011	Otjozondjupa	Antelope (Eland)	wildlife	1	negative	17.041	-20.461
03.03.2012	Otjozondjupa	Kudu	wildlife	1	positive	17.049	-20.465
18.06.2012	Otjozondjupa	Kudu	wildlife	1	positive	17.033	-20.475
27.12.2012	Otjozondjupa	Antelope (Duiker)	wildlife	1	suspected	17.043	-20.481
29.11.2012	Otjozondjupa	Jackal	wildlife	1	suspected	17.055	-20.468
22.03.2012	Otjozondjupa	Kudu	wildlife	1	negative	17.072	-20.482
26.04.2013	Otjozondjupa	Kudu	wildlife	1	suspected	17.087	-20.469
15.07.2013	Otjozondjupa	Antelope (Duiker)	wildlife	1	suspected	17.092	-20.447
20.03.2014	Otjozondjupa	Kudu	wildlife	2	positive	17.07	-20.45
02.06.2014	Otjozondjupa	Kudu	wildlife	1	positive	17.085	-20.433
26.11.2014	Otjozondjupa	Kudu	wildlife	1	positive	17.076	-20.458
08.02.2011	Otjozondjupa	Cattle	domestic	1	positive	16.288	-20.968
04.01.2013	Otjozondjupa	Kudu	wildlife	1	positive	16.266	-20.955
19.02.2013	Otjozondjupa	Cattle	domestic	1	positive	16.247	-20.972
12.06.2012	Otjozondjupa	Cattle	domestic	1	suspected	17.469	-20.857
20.06.2012	Otjozondjupa	Cattle	domestic	1	positive	16.658	-20.156
07.08.2012	Otjozondjupa	Cattle	domestic	1	positive	16.71	-20.174
26.06.2012	Otjozondjupa	Cattle	domestic	1	suspected	16.712	-20.144
15.10.2013	Otjozondjupa	Cattle	domestic	1	negative	16.686	-20.127
13.09.2014	Otjozondjupa	Cattle	domestic	10	suspected	16.682	-20.162
26.05.2011	Otjozondjupa	Cattle	domestic	1	positive	16.101	-20.943
27.06.2012	Otjozondjupa	Antelope (Blue wildebeest)	wildlife	2	suspected	16.117	-20.96
17.01.2013	Otjozondjupa	Kudu	wildlife	1	positive	16.139	-20.946
21.03.2013	Otjozondjupa	Kudu	wildlife	3	positive	16.138	-20.986
07.04.2013	Otjozondjupa	Kudu	wildlife	2	positive	16.176	-20.964
09.04.2013	Otjozondjupa	Kudu	wildlife	1	positive	16.194	-20.956
13.05.2013	Otjozondjupa	Cattle	domestic	1	positive	16.191	-20.976
16.05.2013	Otjozondjupa	Kudu	wildlife	1	positive	16.206	-21.002
21.05.2013	Otjozondjupa	Cattle	domestic	1	positive	16.178	-21.012
12.06.2013	Otjozondjupa	Kudu	wildlife	1	positive	16.151	-21.015
08.10.2013	Otjozondjupa	Kudu	wildlife	1	positive	16.219	-20.998
11.11.2014	Otjozondjupa	Cattle	domestic	2	suspected	16.178	-20.977
19.07.2013	Otjozondjupa	Cattle	domestic	1	positive	17.36	-20.617
07.07.2011	Otjozondjupa	Kudu	wildlife	1	positive	16.231	-20.534
14.07.2012	Otjozondjupa	Kudu	wildlife	1	suspected	16.229	-20.496
21.04.2015	Otjozondjupa	Cattle	domestic	1	suspected	17.457	-20.753
02.09.2013	Otjozondjupa	Cattle	domestic	1	negative	16.821	-20.715
01.10.2013	Otjozondjupa	Cattle	domestic	2	positive	16.85	-20.691
20.06.2012	Otjozondjupa	Cattle	domestic	1	positive	16.648	-20.123
06.04.2014	Otjozondjupa	Cattle	domestic	1	positive	16.594	-20.135
12.05.2014	Otjozondjupa	Kudu	wildlife	1	positive	16.761	-20.267
02.05.2013	Otjozondjupa	Cattle	domestic	1	negative	17.011	-20.262
16.06.2014	Otjozondjupa	Cattle	domestic	1	positive	16.132	-20.527
29.09.2015	Otjozondjupa	Cattle	domestic	1	positive	15.917	-20.851
25.07.2011	Otjozondjupa	Cat	domestic	1	positive	16.093	-20.693
01.09.2011	Otjozondjupa	Cat	domestic	0	suspected	16.081	-20.675
11.11.2015	Otjozondjupa	Kudu	wildlife	1	positive	16.278	-20.622
07.02.2011	Otjozondjupa	Kudu	wildlife	1	positive	16.36	-20.333
16.03.2011	Otjozondjupa	Kudu	wildlife	1	positive	16.376	-20.293
03.03.2013	Otjozondjupa	Cattle	domestic	1	negative	16.712	-20.366
02.02.2011	Otjozondjupa	Cattle	domestic	1	positive	16.204	-20.457
23.05.2014	Otjozondjupa	Cattle	domestic	1	positive	17.479	-19.695
18.10.2012	Otjozondjupa	Antelope (Eland)	wildlife	1	positive	16.733	-20.757
03.01.2014	Otjozondjupa	Antelope (Sable antelope)	wildlife	5	suspected	16.761	-20.743
17.01.2014	Otjozondjupa	Antelope (Sable antelope)	wildlife	9	negative	16.775	-20.768
13.01.2014	Otjozondjupa	Cattle	domestic	1	positive	16.839	-20.755
13.05.2015	Otjozondjupa	Kudu	wildlife	0	suspected	17.332	-20.466
08.10.2013	Otjozondjupa	Cattle	domestic	2	positive	16.648	-20.585
25.09.2013	Otjozondjupa	Cattle	domestic	1	suspected	17.726	-21.076
19.06.2014	Otjozondjupa	Cattle	domestic	1	suspected	17.145	-21.106
22.03.2012	Otjozondjupa	Kudu	wildlife	3	positive	17.153	-20.681
13.05.2015	Otjozondjupa	Kudu	wildlife	0	suspected	17.35	-20.498
31.01.2014	Otjozondjupa	Kudu	wildlife	1	positive	16.635	-20.871
16.04.2014	Otjozondjupa	Leopard	wildlife	1	positive	16.654	-20.864
22.10.2015	Otjozondjupa	Kudu	wildlife	1	positive	16.69	-20.835
19.08.2015	Otjozondjupa	Cattle	domestic	1	negative	17.08	-20.622
09.09.2013	Otjozondjupa	Goat	domestic	1	suspected	16.468	-20.452
28.04.2014	Otjozondjupa	Goat	domestic	1	suspected	16.44	-20.431
14.04.2014	Otjozondjupa	Cattle	domestic	1	positive	16.47	-20.408
11.09.2014	Otjozondjupa	Cattle	domestic	1	positive	16.522	-20.41
15.09.2011	Otjozondjupa	Cattle	domestic	1	negative	17.266	-20.62
17.04.2013	Otjozondjupa	Cattle	domestic	1	positive	17.233	-20.619
30.11.2012	Otjozondjupa	Cattle	domestic	5	suspected	16.384	-21.085
15.03.2011	Otjozondjupa	Cattle	domestic	1	positive	17.328	-20.733
12.12.2011	Otjozondjupa	Cattle	domestic	1	suspected	17.639	-20.973
27.05.2013	Otjozondjupa	Kudu	wildlife	1	suspected	17.544	-20.331
04.06.2013	Otjozondjupa	Antelope (Eland)	wildlife	1	positive	17.503	-20.32
26.06.2013	Otjozondjupa	Kudu	wildlife	1	positive	17.478	-20.314
27.03.2014	Otjozondjupa	Cattle	domestic	1	negative	16.349	-21.033
25.09.2012	Otjozondjupa	Kudu	wildlife	1	suspected	16.079	-20.594
21.07.2011	Otjozondjupa	Cat	domestic	0	suspected	16.136	-20.613
25.03.2012	Otjozondjupa	Kudu	wildlife	2	positive	17.179	-20.627
25.05.2012	Otjozondjupa	Kudu	wildlife	1	suspected	17.21	-20.613
24.01.2011	Otjozondjupa	Cattle	domestic	3	positive	16.574	-20.464
20.01.2014	Otjozondjupa	Cattle	domestic	1	negative	16.593	-20.449
25.06.2012	Otjozondjupa	Cattle	domestic	1	positive	16.586	-20.422
30.05.2011	Otjozondjupa	Goat	domestic	1	negative	16.053	-20.538
11.02.2015	Otjozondjupa	Antelope (Eland)	wildlife	1	positive	16.656	-20.471
24.01.2011	Otjozondjupa	Horse	domestic	1	positive	16.631	-20.452
21.02.2011	Otjozondjupa	Horse	domestic	1	negative	16.638	-20.454
08.09.2011	Otjozondjupa	Sheep	domestic	6	negative	16.65	-20.445
01.01.2012	Otjozondjupa	Cattle	domestic	1	positive	16.643	-20.439
22.05.2012	Otjozondjupa	Cat	domestic	1	positive	16.657	-20.424
22.05.2012	Otjozondjupa	Cat	domestic	0	suspected	16.622	-20.437
14.09.2012	Otjozondjupa	Cat	domestic	0	suspected	16.628	-20.424
16.03.2012	Otjozondjupa	Horse	domestic	1	negative	16.596	-20.405
19.05.2013	Otjozondjupa	Kudu	wildlife	1	positive	16.621	-20.382
20.06.2013	Otjozondjupa	Mongoose (Suricate)	wildlife	1	suspected	16.604	-20.394
28.10.2014	Otjozondjupa	Kudu	wildlife	2	positive	16.615	-20.405
30.05.2014	Otjozondjupa	Cattle	domestic	1	negative	16.636	-20.407
08.02.2014	Otjozondjupa	Dog	domestic	1	suspected	16.616	-20.426
20.02.2014	Otjozondjupa	Dog	domestic	1	negative	16.646	-20.424
17.09.2014	Otjozondjupa	Dog	domestic	1	negative	16.591	-20.397
24.11.2014	Otjozondjupa	Antelope (Eland)	wildlife	1	suspected	16.617	-20.412
14.07.2015	Otjozondjupa	Dog	domestic	1	positive	16.618	-20.396
21.07.2015	Otjozondjupa	Horse	domestic	1	negative	16.59	-20.39
24.04.2012	Otjozondjupa	Cattle	domestic	1	positive	17.508	-21.031
10.01.2011	Otjozondjupa	Cattle	domestic	1	positive	17.122	-21.223
24.01.2011	Otjozondjupa	Cattle	domestic	2	positive	16.543	-21.022
18.01.2011	Otjozondjupa	Kudu	wildlife	1	positive	16.903	-20.688
20.06.2013	Otjozondjupa	Kudu	wildlife	1	positive	16.906	-20.666
02.09.2013	Otjozondjupa	Kudu	wildlife	1	negative	16.947	-20.645
14.02.2011	Otjozondjupa	Kudu	wildlife	1	positive	16.891	-20.497
14.12.2011	Otjozondjupa	Kudu	wildlife	1	positive	16.916	-20.462
04.04.2011	Otjozondjupa	Goat	domestic	1	suspected	17.103	-21.12
27.10.2014	Otjozondjupa	Mongoose	wildlife	1	suspected	15.99	-20.75
19.07.2013	Otjozondjupa	Cattle	domestic	1	positive	17.211	-20.567
26.01.2011	Otjozondjupa	Cattle	domestic	1	positive	16.761	-20.563
30.04.2013	Otjozondjupa	Cattle	domestic	1	negative	16.55	-20.507
11.04.2011	Otjozondjupa	Cat	domestic	1	negative	15.786	-20.769
30.08.2014	Otjozondjupa	Cattle	domestic	1	negative	17.194	-20.833
20.01.2011	Otjozondjupa	Cattle	domestic	1	positive	16.43	-20.726
16.06.2011	Otjozondjupa	Cattle	domestic	1	suspected	16.392	-20.695
21.11.2013	Otjozondjupa	Giraffe	wildlife	1	suspected	17.417	-20.252
08.04.2014	Otjozondjupa	Cattle	domestic	1	positive	16.575	-20.275
09.02.2011	Otjozondjupa	Cattle	domestic	1	negative	16.528	-20.617
20.08.2013	Otjozondjupa	Kudu	wildlife	6	positive	16.488	-20.593
23.05.2014	Otjozondjupa	Cattle	domestic	1	suspected	16.495	-20.182
18.06.2013	Otjozondjupa	Cattle	domestic	1	positive	16.08	-20.977
29.07.2013	Otjozondjupa	Cattle	domestic	1	suspected	16.072	-20.927
21.04.2013	Kunene	Cattle	domestic	1	suspected	16.353	-19.58
14.01.2014	Kunene	Cattle	domestic	1	suspected	16.389	-19.56
25.02.2014	Kunene	Antelope (Oryx)	wildlife	1	suspected	15.727	-19.609
09.04.2014	Kunene	Kudu	wildlife	1	positive	15.743	-19.604
30.07.2014	Kunene	Kudu	wildlife	1	positive	15.733	-19.59
02.12.2014	Kunene	Kudu	wildlife	1	positive	15.73	-19.56
05.03.2015	Kunene	Antelope (Eland)	wildlife	1	positive	15.753	-19.546
19.06.2015	Kunene	Antelope (Eland)	wildlife	1	positive	15.745	-19.578
05.07.2015	Kunene	Antelope (Eland)	wildlife	1	positive	15.768	-19.548
21.01.2013	Kunene	Cattle	domestic	2	positive	16.362	-20.029
06.08.2012	Kunene	Jackal	wildlife	1	positive	15.515	-19.38
05.01.2015	Kunene	Cattle	domestic	1	positive	16.324	-19.962
22.10.2012	Kunene	Cattle	domestic	1	positive	15.441	-20.394
17.06.2013	Kunene	Cattle	domestic	4	suspected	15.104	-19.426
13.03.2013	Kunene	Cattle	domestic	1	positive	16.581	-19.546
26.03.2013	Kunene	Goat	domestic	2	suspected	16.55	-19.581
15.02.2015	Kunene	Cattle	domestic	1	suspected	16.581	-19.591
25.07.2011	Kunene	Kudu	wildlife	1	positive	15.717	-19.667
20.01.2014	Kunene	Goat	domestic	1	positive	15.595	-20.066
14.10.2014	Kunene	Sheep	domestic	1	suspected	15.039	-19.659
04.05.2015	Kunene	Cattle	domestic	1	positive	16.27	-19.668
06.05.2013	Kunene	Cattle	domestic	2	positive	15.262	-20.353
05.04.2014	Kunene	Cattle	domestic	1	positive	15.344	-20.105
09.01.2012	Kunene	Kudu	wildlife	1	positive	15.977	-20.282
17.08.2011	Kunene	Goat	domestic	2	suspected	15.012	-19.459
24.02.2014	Kunene	Cattle	domestic	2	positive	16.299	-20.122
13.05.2014	Kunene	Kudu	wildlife	1	positive	16.32	-20.13
10.09.2014	Kunene	Antelope (Eland)	wildlife	1	suspected	16.356	-20.117
03.03.2014	Kunene	Kudu	wildlife	2	positive	16.371	-20.089
06.06.2014	Kunene	Cattle	domestic	1	suspected	16.323	-20.1
14.04.2012	Otjozondjupa	Cattle	domestic	1	suspected	16.554	-20.361
04.11.2014	Otjozondjupa	Cattle	domestic	1	positive	16.543	-20.353
09.03.2015	Otjozondjupa	Cattle	domestic	1	suspected	16.571	-20.348
18.07.2013	Kunene	Goat	domestic	1	positive	15.232	-20.307
18.07.2013	Kunene	Goat	domestic	3	positive	15.249	-20.269
01.09.2014	Kunene	Cattle	domestic	1	suspected	16.333	-20.173
14.12.2011	Kunene	Dog	domestic	1	positive	15.748	-19.985
20.01.2012	Kunene	Cattle	domestic	1	suspected	16.478	-19.482
29.12.2015	Kunene	Cattle	domestic	1	negative	16.514	-19.474
05.01.2012	Kunene	Cattle	domestic	1	positive	15.418	-20.09
21.06.2013	Kunene	Goat	domestic	1	positive	15.218	-19.652
02.08.2011	Kunene	Dog	domestic	1	positive	16.211	-19.651
05.11.2012	Kunene	Goat	domestic	14	suspected	16.16	-19.564
06.12.2012	Kunene	Goat	domestic	5	suspected	16.485	-19.581
10.12.2012	Kunene	Goat	domestic	3	suspected	16.494	-19.607
02.04.2013	Kunene	Cattle	domestic	5	positive	16.529	-19.594
12.01.2012	Kunene	Kudu	wildlife	1	suspected	15.476	-19.719
27.11.2013	Kunene	Jackal	wildlife	1	positive	15.001	-19.836
25.02.2012	Kunene	Cattle	domestic	4	positive	16.158	-20.363
03.01.2014	Otjozondjupa	Cattle	domestic	1	positive	16.183	-20.425
19.03.2015	Kunene	Cattle	domestic	2	positive	15.105	-19.788
20.11.2011	Kunene	Dog	domestic	1	positive	15.644	-19.983
02.03.2012	Kunene	Goat	domestic	5	negative	15.669	-20.012
02.07.2014	Kunene	Kudu	wildlife	2	positive	15.836	-20.224
27.02.2013	Kunene	Goat	domestic	1	suspected	16.359	-19.702
17.11.2013	Kunene	Goat	domestic	1	suspected	16.394	-19.712
05.12.2013	Kunene	Cattle	domestic	1	suspected	16.342	-19.722
16.02.2015	Kunene	Cattle	domestic	3	suspected	14.923	-19.418
18.04.2014	Kunene	Cattle	domestic	1	suspected	15.724	-20.199
03.03.2012	Kunene	Cattle	domestic	3	positive	15.542	-19.8
18.02.2014	Kunene	Cattle	domestic	1	positive	15.58	-19.826
14.03.2014	Kunene	Cattle	domestic	1	positive	16.023	-19.978
05.01.2015	Kunene	Antelope (Eland)	wildlife	2	positive	16.046	-19.997
13.07.2015	Kunene	Cattle	domestic	1	suspected	16.078	-19.983
02.02.2015	Kunene	Cattle	domestic	1	positive	16.457	-19.925
08.09.2015	Kunene	Goat	domestic	1	negative	14.894	-19.386
22.10.2013	Kunene	Kudu	wildlife	2	positive	15.865	-20.007
03.01.2014	Kunene	Cattle	domestic	1	positive	15.828	-20.066
12.07.2015	Kunene	Cattle	domestic	1	positive	15.579	-20.424
13.05.2013	Kunene	Kudu	wildlife	1	suspected	15.661	-20.457
16.07.2011	Kunene	Jackal	wildlife	1	positive	15.35	-19.387
29.04.2012	Kunene	Cattle	domestic	1	suspected	15.332	-19.359
28.11.2012	Kunene	FAU	FAU	1	positive	15.409	-20.468
18.12.2015	Kunene	Cattle	domestic	0	suspected	14.793	-19.585
14.09.2015	Kunene	Cattle	domestic	1	negative	14.56	-20.81
23.01.2012	Kunene	Dog	domestic	1	negative	16.69	-19.69
07.06.2011	Kunene	Kudu	wildlife	1	positive	16.203	-20.087
30.04.2011	Kunene	Kudu	wildlife	1	positive	16.201	-20.097
03.11.2011	Kunene	Cat	domestic	1	suspected	16.213	-20.094
19.04.2013	Kunene	Dog	domestic	1	suspected	16.219	-20.084
04.06.2013	Kunene	Kudu	wildlife	1	positive	16.231	-20.106
15.03.2014	Kunene	Dog	domestic	1	positive	16.216	-20.119
10.03.2014	Kunene	Kudu	wildlife	1	positive	16.229	-20.12
24.03.2014	Kunene	Kudu	wildlife	1	positive	16.255	-20.117
25.03.2014	Kunene	Kudu	wildlife	1	positive	16.256	-20.129
13.05.2014	Kunene	Kudu	wildlife	1	positive	16.239	-20.136
06.10.2014	Kunene	Sheep	domestic	1	suspected	16.249	-20.138
06.11.2014	Kunene	Dog	domestic	1	positive	16.216	-20.128
12.01.2015	Kunene	Cat	domestic	1	suspected	16.228	-20.116
05.05.2015	Kunene	Sheep	domestic	1	positive	16.207	-20.113
13.08.2012	Kunene	Sheep	domestic	10	suspected	16.184	-20.234
14.08.2013	Kunene	Kudu	wildlife	1	suspected	16.143	-20.007
17.03.2014	Kunene	Cattle	domestic	1	positive	16.164	-20.004
25.06.2014	Kunene	Cattle	domestic	1	suspected	16.137	-20.035
17.02.2014	Kunene	Cattle	domestic	2	positive	16.097	-20.024
23.04.2014	Kunene	Cattle	domestic	1	suspected	16.117	-20.041
29.06.2011	Kunene	Cattle	domestic	1	suspected	16.555	-19.747
04.12.2014	Kunene	Cattle	domestic	1	suspected	16.574	-19.726
02.02.2011	Kunene	Cattle	domestic	1	positive	16.575	-19.673
15.08.2012	Kunene	Cattle	domestic	1	positive	15.763	-19.894
06.08.2012	Kunene	Cattle	domestic	1	suspected	15.783	-19.878
23.02.2012	Kunene	Kudu	wildlife	1	positive	16.141	-20.287
28.06.2012	Kunene	Cattle	domestic	1	suspected	16.157	-20.32
22.07.2012	Kunene	Cattle	domestic	1	suspected	15.28	-20.406
23.12.2013	Kunene	FAU	FAU	2	positive	16.046	-20.182
15.05.2014	Kunene	Cattle	domestic	1	positive	16.064	-20.164
08.04.2015	Kunene	Cattle	domestic	1	suspected	16.022	-20.145
14.09.2014	Kunene	Cattle	domestic	1	suspected	14.926	-19.525
12.12.2011	Kunene	Cattle	domestic	3	positive	16.021	-19.55
13.06.2015	Kunene	Cattle	domestic	1	suspected	16.037	-19.587
13.11.2015	Kunene	Cattle	domestic	1	positive	15.981	-20.205
26.01.2014	Kunene	Cattle	domestic	1	positive	16.033	-20.379
20.03.2015	Kunene	Cattle	domestic	1	positive	15.331	-20.251
07.04.2015	Kunene	Cattle	domestic	1	positive	15.671	-20.23
29.06.2014	Kunene	Dog	domestic	1	positive	15.898	-19.792
24.11.2014	Kunene	Kudu	wildlife	1	positive	15.837	-19.47
22.02.2012	Kunene	Kudu	wildlife	1	positive	15.235	-19.352
10.01.2012	Kunene	Goat	domestic	3	positive	15.349	-19.586
17.10.2013	Kunene	Cattle	domestic	1	suspected	14.718	-19.786
18.07.2012	Kunene	Cattle	domestic	1	positive	15.89	-19.491
27.08.2013	Kunene	Cattle	domestic	2	negative	15.892	-20.121
19.11.2012	Kunene	Dog	domestic	1	positive	15.644	-19.401
22.06.2011	Kunene	Cattle	domestic	1	positive	15.576	-20.16
20.09.2011	Kunene	Dog	domestic	1	positive	14.666	-19.479
03.11.2014	Kunene	Antelope (Eland)	wildlife	1	positive	15.27	-19.514
28.10.2015	Kunene	Pig	domestic	1	positive	15.422	-19.336
09.12.2014	Kunene	Kudu	wildlife	1	suspected	15.431	-19.355
13.11.2015	Kunene	Kudu	wildlife	1	negative	15.461	-19.348
11.07.2014	Omusati	Cattle	domestic	1	positive	15.31	-17.94
27.02.2013	Omusati	Dog	domestic	1	positive	14.81	-18.31
15.07.2014	Omusati	Cattle	domestic	1	suspected	14.55	-18.05
21.10.2014	Omusati	Jackal	wildlife	1	positive	14.55	-18.05
20.07.2015	Oshikoto	Cattle	domestic	1	negative	16.31	-18.32
21.10.2011	Oshikoto	Dog	domestic	1	suspected	16.4	-18.38
28.06.2015	Oshikoto	Cattle	domestic	1	suspected	16.4	-18.38
02.11.2015	Oshikoto	Cattle	domestic	1	negative	16.4	-18.38
23.05.2013	Oshana	Dog	domestic	1	suspected	15.72	-17.77
29.11.2015	Oshikoto	Dog	domestic	1	suspected	16.04	-18.05
18.11.2011	Oshana	Dog	domestic	1	positive	15.69	-17.7
07.10.2014	Oshana	Dog	domestic	1	suspected	15.69	-17.7
14.08.2012	Oshikoto	Dog	domestic	1	suspected	16.27	-18.04
05.09.2014	Oshikoto	Donkey	domestic	1	suspected	17.19	-18.44
22.03.2012	Oshikoto	Goat	domestic	8	suspected	17.24	-18.43
05.11.2014		Goat	domestic	3	suspected	10.95	-17.42
16.07.2012	Omusati	Dog	domestic	0	suspected	14.69	-17.44
09.10.2014	Omusati	Goat	domestic	1	positive	14.69	-17.44
27.11.2014	Oshikoto	Dog	domestic	1	suspected	16.07	-18.15
29.03.2012	Omusati	Dog	domestic	1	suspected	14.98	-17.75
25.07.2011	Oshikoto	Cattle	domestic	1	positive	16.06	-17.81
07.06.2013	Oshikoto	Dog	domestic	1	positive	16.06	-17.81
18.11.2013	Oshikoto	Dog	domestic	1	suspected	16.06	-17.81
11.12.2013	Oshikoto	Dog	domestic	1	positive	16.06	-17.81
30.01.2014	Oshikoto	Dog	domestic	1	positive	16.06	-17.81
14.11.2013	Ohangwena	Dog	domestic	1	positive	16.44	-17.44
30.07.2012	Ohangwena	Dog	domestic	1	positive	15.98	-17.42
24.07.2012	Ohangwena	Goat	domestic	6	suspected	15.98	-17.42
18.08.2014	Ohangwena	Dog	domestic	1	suspected	15.98	-17.42
11.06.2014	Ohangwena	Dog	domestic	1	positive	15.98	-17.42
11.01.2011	Oshana	Horse	domestic	1	positive	15.81	-17.69
12.03.2014	Ohangwena	Dog	domestic	1	suspected	16.16	-17.49
17.02.2015	Ohangwena	Horse	domestic	1	positive	16.16	-17.49
02.02.2015	Ohangwena	Cattle	domestic	1	positive	15.94	-17.44
16.11.2012	Omusati	Dog	domestic	1	positive	15.17	-17.79
26.05.2015	Omusati	Dog	domestic	1	suspected	14.55	-17.46
06.02.2015	Ohangwena	Dog	domestic	1	positive	16.15	-17.49
02.01.2015	Ohangwena	Goat	domestic	2	suspected	16.15	-17.49
07.11.2012	Omusati	Goat	domestic	3	positive	15.06	-17.69
10.03.2015		Cattle	domestic	1	suspected	10.95	-17.42
08.08.2012	Ohangwena	Cattle	domestic	4	suspected	15.77	-17.41
25.06.2014	Ohangwena	Cattle	domestic	1	positive	15.77	-17.41
28.03.2011	Ohangwena	Dog	domestic	1	positive	16.28	-17.44
19.11.2012	Ohangwena	Dog	domestic	1	suspected	16.28	-17.44
23.07.2013	Ohangwena	Dog	domestic	1	positive	16.28	-17.44
01.11.2013	Ohangwena	Dog	domestic	1	positive	16.28	-17.44
16.09.2011	Ohangwena	Dog	domestic	1	positive	16.33	-17.47
18.02.2011	Ohangwena	Dog	domestic	1	suspected	16.33	-17.47
19.04.2011	Ohangwena	Dog	domestic	1	suspected	16.33	-17.47
18.07.2011	Ohangwena	Dog	domestic	1	suspected	16.33	-17.47
13.10.2011	Ohangwena	Dog	domestic	1	suspected	16.33	-17.47
26.06.2012	Ohangwena	Cat	domestic	1	positive	16.33	-17.47
04.04.2012	Ohangwena	Dog	domestic	1	positive	16.33	-17.47
10.09.2012	Ohangwena	Dog	domestic	1	positive	16.33	-17.47
16.07.2012	Ohangwena	Dog	domestic	1	suspected	16.33	-17.47
01.11.2013	Ohangwena	Dog	domestic	1	suspected	16.33	-17.47
29.11.2013	Ohangwena	Dog	domestic	1	suspected	16.33	-17.47
04.12.2013	Ohangwena	Dog	domestic	1	suspected	16.33	-17.47
22.01.2014	Ohangwena	Dog	domestic	1	suspected	16.33	-17.47
27.01.2014	Ohangwena	Dog	domestic	1	suspected	16.33	-17.47
04.06.2014	Ohangwena	Goat	domestic	1	suspected	16.33	-17.47
13.08.2014	Ohangwena	Cat	domestic	1	suspected	16.33	-17.47
15.10.2014	Ohangwena	Cattle	domestic	2	suspected	16.33	-17.47
28.10.2014	Ohangwena	Dog	domestic	2	positive	16.33	-17.47
15.12.2014	Ohangwena	Goat	domestic	1	positive	16.33	-17.47
07.01.2015	Ohangwena	Dog	domestic	1	suspected	16.33	-17.47
26.03.2015	Ohangwena	Goat	domestic	0	suspected	16.33	-17.47
16.03.2015	Ohangwena	Dog	domestic	2	suspected	16.33	-17.47
16.04.2015	Ohangwena	Dog	domestic	1	positive	16.33	-17.47
29.05.2015	Ohangwena	Dog	domestic	0	suspected	16.33	-17.47
24.06.2015	Ohangwena	Dog	domestic	0	suspected	16.33	-17.47
08.06.2015	Ohangwena	Bat-Eared Fox	wildlife	1	positive	16.33	-17.47
18.08.2015	Ohangwena	Cattle	domestic	1	positive	16.33	-17.47
07.09.2015	Ohangwena	Dog	domestic	1	positive	16.33	-17.47
09.11.2015	Ohangwena	Dog	domestic	1	negative	16.33	-17.47
21.12.2015	Ohangwena	Wild animal	wildlife	1	positive	16.33	-17.47
30.07.2013		Dog	domestic	1	suspected	10.95	-17.42
30.01.2013	Ohangwena	Dog	domestic	1	suspected	15.87	-17.41
18.03.2013	Ohangwena	Dog	domestic	1	positive	15.87	-17.41
02.06.2013	Ohangwena	Dog	domestic	1	suspected	15.87	-17.41
23.11.2011	Oshana	Dog	domestic	1	positive	15.81	-17.74
02.12.2011	Ohangwena	Dog	domestic	1	positive	16.44	-17.81
13.03.2015		Dog	domestic	0	suspected	10.95	-17.42
30.09.2011	Ohangwena	Dog	domestic	1	positive	16.13	-17.5
22.07.2013	Ohangwena	Cattle	domestic	3	suspected	16.54	-17.79
21.11.2011	Ohangwena	Dog	domestic	1	positive	15.79	-17.62
10.02.2012	Ohangwena	Dog	domestic	1	suspected	15.79	-17.62
22.10.2015	Ohangwena	Cattle	domestic	1	positive	15.79	-17.62
21.05.2014	Ohangwena	Cattle	domestic	1	positive	16.44	-17.81
06.05.2014	Omusati	Dog	domestic	1	suspected	15.45	-17.44
15.09.2011	Oshana	Cat	domestic	1	suspected	15.87	-17.94
19.09.2011	Oshana	Dog	domestic	0	suspected	15.87	-17.94
28.12.2011	Oshana	Dog	domestic	1	suspected	15.87	-17.94
14.12.2011	Oshana	Dog	domestic	1	suspected	15.87	-17.94
26.01.2011	Oshana	Dog	domestic	1	suspected	15.87	-17.94
03.04.2012	Oshana	Cattle	domestic	1	positive	15.87	-17.94
10.04.2012	Oshana	Dog	domestic	1	positive	15.87	-17.94
16.07.2012	Oshana	Cattle	domestic	2	suspected	15.87	-17.94
28.02.2012	Oshana	Dog	domestic	1	suspected	15.87	-17.94
29.03.2012	Oshana	Dog	domestic	1	suspected	15.87	-17.94
02.04.2012	Oshana	Dog	domestic	1	suspected	15.87	-17.94
04.10.2012	Oshana	Dog	domestic	1	suspected	15.87	-17.94
29.05.2013	Oshana	Dog	domestic	1	positive	15.87	-17.94
23.01.2014	Oshana	Dog	domestic	1	suspected	15.87	-17.94
10.02.2014	Oshana	Dog	domestic	1	suspected	15.87	-17.94
25.03.2015	Oshana	Dog	domestic	1	suspected	15.87	-17.94
09.03.2015	Oshana	Dog	domestic	1	positive	15.87	-17.94
08.06.2015	Oshana	Cattle	domestic	2	suspected	15.87	-17.94
08.12.2015	Oshana	Dog	domestic	1	positive	15.87	-17.94
19.08.2013	Ohangwena	Cattle	domestic	7	suspected	16.56	-17.81
01.11.2013	Ohangwena	Dog	domestic	1	suspected	16.56	-17.81
04.04.2012	Omusati	Dog	domestic	1	positive	15.06	-17.56
05.06.2013	Omusati	Cat	domestic	1	suspected	15.06	-17.56
16.11.2015	Oshana	Pig	domestic	2	negative	15.55	-17.79
10.11.2014	Oshikoto	Cat	domestic	1	positive	16.58	-18.38
20.10.2012	Oshikoto	Dog	domestic	1	suspected	16.16	-18.13
28.01.2013	Oshikoto	Cat	domestic	1	positive	16.81	-18.04
13.02.2013	Oshikoto	Cattle	domestic	1	suspected	16.81	-18.04
03.05.2012	Ohangwena	Cattle	domestic	1	suspected	15.69	-17.56
10.11.2011	Oshikoto	Cattle	domestic	1	suspected	17.9	-18.26
05.08.2014	Omusati	Cattle	domestic	1	suspected	15.56	-17.69
28.07.2011	Ohangwena	Dog	domestic	1	positive	16.31	-17.81
12.11.2013	Ohangwena	Donkey	domestic	1	positive	16.31	-17.81
25.11.2013	Ohangwena	Dog	domestic	1	suspected	16.31	-17.81
11.12.2013	Ohangwena	Dog	domestic	1	suspected	16.31	-17.81
20.08.2014	Ohangwena	Dog	domestic	1	suspected	16.31	-17.81
01.12.2014	Ohangwena	Dog	domestic	1	suspected	16.31	-17.81
05.10.2015	Ohangwena	Dog	domestic	1	positive	16.31	-17.81
30.09.2015	Ohangwena	Cattle	domestic	1	positive	16.31	-17.81
09.11.2015	Ohangwena	Goat	domestic	1	negative	16.31	-17.81
22.09.2011	Omusati	Dog	domestic	1	suspected	15.11	-17.4
09.12.2011	Oshana	Dog	domestic	1	positive	15.92	-17.83
27.06.2011	Oshana	Pig	domestic	3	negative	15.92	-17.83
04.09.2012	Oshana	Dog	domestic	1	suspected	15.92	-17.83
14.01.2013	Oshana	Goat	domestic	1	suspected	15.92	-17.83
27.02.2015	Ohangwena	Cattle	domestic	2	suspected	16.06	-17.69
20.04.2011	Ohangwena	Dog	domestic	1	suspected	16.11	-17.69
24.06.2011	Oshikoto	Dog	domestic	1	suspected	17.99	-18.2
24.07.2013	Oshikoto	Dog	domestic	1	suspected	17.99	-18.2
12.01.2015	Oshikoto	Dog	domestic	1	positive	17.99	-18.2
03.11.2012	Oshana	Dog	domestic	1	positive	15.64	-17.76
02.05.2012	Oshana	Dog	domestic	1	suspected	15.64	-17.76
20.05.2015	Oshana	Dog	domestic	1	suspected	15.64	-17.76
10.11.2015	Oshana	Goat	domestic	1	positive	15.64	-17.76
16.12.2013	Omusati	Cattle	domestic	3	positive	15.23	-17.7
14.06.2012	Ohangwena	Cattle	domestic	1	suspected	15.72	-17.62
10.09.2012	Ohangwena	Cattle	domestic	1	suspected	15.72	-17.62
04.10.2013	Ohangwena	Goat	domestic	1	suspected	15.72	-17.62
04.12.2013	Ohangwena	Dog	domestic	1	suspected	15.72	-17.62
29.12.2014	Ohangwena	Dog	domestic	1	positive	15.72	-17.62
05.11.2014	Ohangwena	Cattle	domestic	2	suspected	15.72	-17.62
17.11.2015	Ohangwena	Dog	domestic	1	positive	15.72	-17.62
15.08.2012	Oshikoto	Cattle	domestic	1	positive	16.14	-18.12
19.09.2011	Ohangwena	Dog	domestic	1	suspected	15.83	-17.43
22.10.2012	Ohangwena	Dog	domestic	1	suspected	15.83	-17.43
19.11.2012	Ohangwena	Dog	domestic	1	suspected	15.83	-17.43
14.01.2013	Ohangwena	Dog	domestic	1	suspected	15.83	-17.43
15.01.2013	Ohangwena	Dog	domestic	1	suspected	15.83	-17.43
18.03.2013	Ohangwena	Dog	domestic	1	positive	15.83	-17.43
11.06.2013	Ohangwena	Dog	domestic	1	positive	15.83	-17.43
13.06.2013	Ohangwena	Dog	domestic	1	suspected	15.83	-17.43
15.09.2013	Ohangwena	Dog	domestic	1	suspected	15.83	-17.43
20.09.2013	Ohangwena	Dog	domestic	1	positive	15.83	-17.43
23.09.2013	Ohangwena	Dog	domestic	1	suspected	15.83	-17.43
04.09.2013	Ohangwena	Cattle	domestic	1	positive	15.83	-17.43
09.10.2013	Ohangwena	Goat	domestic	2	suspected	15.83	-17.43
19.12.2013	Ohangwena	Dog	domestic	1	suspected	15.83	-17.43
23.01.2014	Ohangwena	Dog	domestic	1	suspected	15.83	-17.43
06.05.2014	Ohangwena	Cat	domestic	1	positive	15.83	-17.43
18.02.2014	Ohangwena	Dog	domestic	1	suspected	15.83	-17.43
04.01.2015	Ohangwena	Cattle	domestic	1	positive	15.83	-17.43
06.02.2015	Ohangwena	Cattle	domestic	1	positive	15.83	-17.43
25.07.2015	Ohangwena	Cattle	domestic	1	positive	15.83	-17.43
28.08.2015	Ohangwena	Cattle	domestic	0	suspected	15.83	-17.43
13.03.2014	Ohangwena	Dog	domestic	1	suspected	16.06	-17.56
12.05.2013	Ohangwena	Dog	domestic	1	suspected	15.72	-17.43
29.07.2014	Ohangwena	Dog	domestic	1	positive	15.72	-17.43
14.03.2013	Oshikoto	Dog	domestic	1	suspected	16.99	-17.88
26.05.2015	Oshikoto	Goat	domestic	1	suspected	16.99	-17.88
08.01.2015	Omusati	Cattle	domestic	4	suspected	14.72	-17.53
13.03.2014	Oshikoto	Dog	domestic	1	suspected	16.19	-17.94
29.07.2014	Oshikoto	Dog	domestic	1	positive	16.23	-17.88
03.02.2014	Oshikoto	Dog	domestic	1	suspected	16.23	-17.88
15.08.2014	Oshikoto	Dog	domestic	1	suspected	16.23	-17.88
27.07.2015	Oshikoto	Goat	domestic	1	positive	16.23	-17.88
23.09.2012	Oshana	Dog	domestic	1	suspected	15.94	-17.89
26.03.2013	Oshana	Dog	domestic	1	suspected	15.94	-17.89
19.05.2014	Oshana	Dog	domestic	1	positive	15.94	-17.89
29.08.2013	Omusati	Cattle	domestic	1	suspected	15.44	-17.56
30.12.2013	Ohangwena	Goat	domestic	1	positive	17.39	-17.58
13.11.2012	Omusati	Dog	domestic	1	positive	14.8	-17.45
27.10.2011	Ohangwena	Cattle	domestic	2	suspected	16.44	-17.56
23.05.2013	Ohangwena	Cattle	domestic	1	positive	16.44	-17.56
24.11.2012	Omusati	Sheep	domestic	1	suspected	14.38	-17.26
15.02.2014	Omusati	Cattle	domestic	1	positive	14.38	-17.26
05.01.2015	Omusati	Goat	domestic	1	positive	14.38	-17.26
22.08.2011	Ohangwena	Dog	domestic	1	suspected	16.44	-17.77
14.04.2011	Ohangwena	Dog	domestic	1	suspected	16.44	-17.77
03.07.2012	Ohangwena	Cattle	domestic	1	positive	16.44	-17.77
07.02.2012	Ohangwena	Dog	domestic	1	suspected	16.44	-17.77
23.02.2012	Ohangwena	Dog	domestic	1	suspected	16.44	-17.77
20.05.2014	Ohangwena	Dog	domestic	1	suspected	16.44	-17.77
25.05.2015	Ohangwena	Cattle	domestic	3	suspected	16.44	-17.77
23.12.2015	Ohangwena	Goat	domestic	5	positive	16.44	-17.77
06.05.2011	Ohangwena	Dog	domestic	1	positive	16.43	-17.41
08.02.2011	Ohangwena	Dog	domestic	1	suspected	16.43	-17.41
27.05.2011	Ohangwena	Dog	domestic	1	suspected	16.43	-17.41
02.05.2012	Omusati	Cattle	domestic	1	suspected	15.2	-17.49
08.12.2011	Ohangwena	Dog	domestic	1	positive	15.97	-17.6
03.10.2011	Omusati	Cattle	domestic	0	suspected	15.45	-17.85
07.11.2014	Omusati	Dog	domestic	1	suspected	15.45	-17.85
22.03.2015	Omusati	Dog	domestic	1	suspected	15.45	-17.85
07.09.2012	Ohangwena	Cattle	domestic	1	suspected	15.69	-17.56
04.10.2011	Omusati	Dog	domestic	1	suspected	14.95	-17.54
13.02.2013	Omusati	Cattle	domestic	2	suspected	14.95	-17.54
30.09.2013	Oshana	Dog	domestic	1	suspected	15.94	-17.69
10.08.2014	Ohangwena	Dog	domestic	1	positive	16.79	-17.58
29.01.2013	Oshana	Dog	domestic	1	suspected	15.69	-18.06
16.04.2015	Oshana	Dog	domestic	0	suspected	15.69	-18.06
11.06.2012	Oshikoto	Dog	domestic	1	suspected	16.32	-18.26
25.09.2012	Oshikoto	Dog	domestic	1	suspected	16.32	-18.26
09.07.2013	Oshikoto	Cattle	domestic	1	positive	16.32	-18.26
18.11.2014	Oshikoto	Dog	domestic	1	positive	16.32	-18.26
15.05.2012	Oshikoto	Dog	domestic	1	suspected	17.33	-17.78
06.01.2011	Omusati	Dog	domestic	1	suspected	15.19	-17.44
24.09.2014	Omusati	Dog	domestic	1	suspected	15.19	-17.44
16.11.2015	Omusati	Dog	domestic	1	positive	15.19	-17.44
10.05.2012	Omusati	Cattle	domestic	1	suspected	15.14	-18
12.11.2015	Omusati	Cattle	domestic	1	positive	15.14	-18
21.07.2011	Omusati	Cattle	domestic	1	positive	15.19	-17.94
09.12.2013	Ohangwena	Cattle	domestic	2	positive	16.02	-17.45
14.06.2013	Oshana	Dog	domestic	1	positive	15.43	-17.9
27.01.2014	Oshana	Dog	domestic	1	suspected	15.43	-17.9
30.09.2013	Omusati	Dog	domestic	1	positive	15.06	-17.94
09.12.2013	Omusati	Cattle	domestic	0	suspected	15.06	-17.94
01.07.2015	Omusati	Dog	domestic	1	positive	14.3	-17.25
26.05.2015	Omusati	Dog	domestic	1	suspected	14.3	-17.25
09.06.2014		Dog	domestic	1	suspected	10.95	-17.42
25.03.2014	Omusati	Goat	domestic	1	positive	14.64	-17.51
12.09.2012	Oshikoto	Dog	domestic	1	positive	16.9	-18.06
04.06.2012	Oshikoto	Dog	domestic	1	suspected	16.9	-18.06
13.05.2013	Oshikoto	Dog	domestic	1	suspected	16.9	-18.06
02.10.2014	Oshikoto	Cattle	domestic	1	positive	16.9	-18.06
08.04.2011	Oshikoto	Dog	domestic	1	positive	16.33	-18.12
29.08.2012	Oshikoto	Dog	domestic	1	positive	16.87	-18.08
11.09.2012	Oshikoto	Dog	domestic	1	positive	16.87	-18.08
13.09.2012	Oshikoto	Dog	domestic	1	positive	16.87	-18.08
17.09.2012	Kunene	Dog	domestic	1	suspected	13.1	-17
29.05.2015		Dog	domestic	2	suspected	10.95	-17.42
24.06.2014	Oshikoto	Dog	domestic	1	suspected	16.1	-18.14
05.05.2011	Oshikoto	Dog	domestic	1	suspected	16.19	-18.06
12.01.2015	Oshikoto	Dog	domestic	1	positive	16.19	-18.06
26.09.2012	Oshana	Dog	domestic	1	positive	15.94	-17.81
05.02.2013	Oshana	Cattle	domestic	1	suspected	15.94	-17.81
08.08.2013	Oshana	Dog	domestic	1	positive	15.94	-17.81
29.06.2015	Oshana	Cat	domestic	1	positive	15.94	-17.81
28.10.2011	Ohangwena	Dog	domestic	1	suspected	16.41	-17.88
14.02.2013	Ohangwena	Dog	domestic	1	suspected	16.41	-17.88
10.08.2011	Oshikoto	Dog	domestic	1	positive	16.15	-17.82
05.03.2012	Oshikoto	Dog	domestic	1	positive	16.15	-17.82
29.08.2012	Oshikoto	Dog	domestic	1	positive	16.15	-17.82
24.11.2014	Oshikoto	Goat	domestic	2	positive	16.15	-17.82
19.05.2014	Oshikoto	Dog	domestic	1	suspected	16.15	-17.82
02.06.2014	Oshikoto	Dog	domestic	1	suspected	16.15	-17.82
20.05.2015	Oshikoto	Cattle	domestic	1	suspected	16.15	-17.82
11.12.2015	Oshikoto	Cattle	domestic	1	positive	16.15	-17.82
10.02.2011	Oshana	Cattle	domestic	1	suspected	15.71	-17.88
19.05.2011	Oshana	Dog	domestic	1	suspected	15.71	-17.88
19.02.2013	Omusati	Goat	domestic	1	suspected	15.39	-17.86
21.04.2015	Oshikoto	Dog	domestic	1	suspected	16.17	-18.19
02.07.2014		Dog	domestic	1	suspected	10.95	-17.42
03.05.2011	Oshana	Dog	domestic	1	positive	15.94	-17.81
03.11.2011	Oshana	Dog	domestic	1	positive	15.94	-17.81
19.03.2014		Dog	domestic	1	suspected	10.95	-17.42
22.09.2011	Oshana	Cattle	domestic	1	suspected	15.96	-17.78
02.07.2014	Oshana	Cattle	domestic	2	positive	15.96	-17.78
01.09.2011	Omusati	Dog	domestic	1	positive	15.48	-17.74
27.04.2011	Oshikoto	Dog	domestic	1	suspected	16	-17.92
06.08.2013	Oshikoto	Dog	domestic	1	positive	16	-17.92
19.09.2013	Oshikoto	Cattle	domestic	1	positive	16.61	-18.05
21.07.2015	Omusati	Dog	domestic	1	positive	15.6	-17.67
05.12.2011	Oshana	Dog	domestic	1	suspected	15.4	-17.92
01.04.2012	Oshana	Pig	domestic	1	suspected	15.4	-17.92
06.02.2013	Oshana	Dog	domestic	1	suspected	15.4	-17.92
19.02.2013	Oshana	Dog	domestic	1	positive	15.4	-17.92
07.02.2011	Ohangwena	Dog	domestic	1	suspected	16.25	-17.69
17.04.2015	Omusati	Cattle	domestic	1	positive	15.56	-17.69
15.07.2015	Omusati	Cattle	domestic	1	suspected	15.56	-17.69
28.07.2011	Omusati	Cat	domestic	1	positive	15.48	-17.72
14.05.2015	Omusati	Dog	domestic	1	positive	15.48	-17.72
16.06.2015	Omusati	Cattle	domestic	1	positive	15.48	-17.72
02.07.2015	Omusati	Dog	domestic	1	suspected	15.48	-17.72
18.07.2011	Oshikoto	Dog	domestic	1	suspected	16.19	-18.29
02.06.2015	Oshikoto	Dog	domestic	1	suspected	16.19	-18.29
28.09.2015	Oshikoto	Dog	domestic	1	negative	16.19	-18.29
16.01.2012	Oshana	Dog	domestic	1	positive	15.97	-17.98
12.09.2011	Oshikoto	Dog	domestic	1	suspected	16.46	-18.45
05.06.2015	Omusati	Cattle	domestic	1	suspected	14.72	-17.49
22.04.2013	Oshana	Cat	domestic	1	suspected	15.63	-17.73
25.09.2013	Oshikoto	Goat	domestic	1	suspected	17.06	-18.47
17.03.2014	Oshikoto	Cattle	domestic	2	suspected	17.06	-18.47
14.12.2015	Oshikoto	Cattle	domestic	1	positive	17.06	-18.47
01.03.2012	Oshikoto	Cattle	domestic	2	positive	17.66	-18.5
05.04.2013	Oshikoto	Cattle	domestic	7	suspected	17.66	-18.5
01.03.2011	Ohangwena	Dog	domestic	1	positive	15.94	-17.55
16.05.2012	Omusati	Cat	domestic	1	suspected	15.29	-17.69
08.10.2013	Omusati	Cattle	domestic	1	suspected	15.29	-17.69
20.06.2014	Omusati	Goat	domestic	1	suspected	15.29	-17.69
09.10.2014	Ohangwena	Pig	domestic	1	suspected	16.36	-17.45
17.03.2014	Ohangwena	Goat	domestic	1	suspected	16.44	-17.44
06.06.2015	Ohangwena	Cattle	domestic	1	suspected	16.44	-17.44
30.04.2012	Ohangwena	Goat	domestic	3	positive	15.79	-17.45
15.05.2012	Ohangwena	Goat	domestic	1	positive	15.79	-17.45
20.01.2014	Ohangwena	Dog	domestic	1	suspected	15.79	-17.45
08.03.2011	Oshikoto	Cat	domestic	1	positive	16.02	-17.82
16.01.2012	Ohangwena	Dog	domestic	1	positive	16.06	-17.69
28.02.2014	Ohangwena	Dog	domestic	1	suspected	16.06	-17.69
17.04.2012	Oshana	Cattle	domestic	1	positive	15.81	-17.81
09.02.2015	Omusati	Dog	domestic	1	suspected	14.68	-17.57
19.12.2013	Ohangwena	Dog	domestic	1	suspected	15.87	-17.64
16.02.2012	Omusati	Dog	domestic	1	positive	14.98	-17.45
29.04.2013	Omusati	Dog	domestic	1	positive	14.98	-17.45
05.01.2015	Ohangwena	Pig	domestic	2	suspected	16.51	-17.61
19.10.2015	Omusati	Cattle	domestic	0	suspected	14.81	-17.5
19.11.2012	Oshikoto	Dog	domestic	1	suspected	16.3	-17.99
31.01.2012	Ohangwena	Dog	domestic	1	suspected	16.06	-17.44
10.11.2015	Ohangwena	Goat	domestic	1	positive	16.06	-17.44
07.10.2015		Dog	domestic	1	positive	10.95	-17.42
25.06.2013	Ohangwena	Dog	domestic	1	suspected	16.3	-17.46
27.05.2014	Ohangwena	Dog	domestic	1	positive	16.3	-17.46
08.09.2014	Oshana	Dog	domestic	1	positive	15.92	-17.7
14.12.2015	Omusati	Cattle	domestic	1	negative	15.01	-17.42
24.09.2013	Omusati	Cattle	domestic	1	positive	15.44	-17.44
04.03.2011	Oshikoto	Cattle	domestic	1	positive	16.07	-17.8
18.04.2012	Oshikoto	Cattle	domestic	1	positive	16.07	-17.8
22.03.2012	Oshikoto	Cattle	domestic	1	suspected	16.07	-17.8
30.01.2013	Oshikoto	Dog	domestic	1	suspected	16.07	-17.8
27.08.2014	Oshikoto	Pig	domestic	1	positive	16.07	-17.8
19.12.2013	Ohangwena	Dog	domestic	1	suspected	16.1	-17.59
20.10.2014	Ohangwena	Dog	domestic	1	positive	16.31	-17.56
02.05.2012	Oshana	Dog	domestic	1	positive	15.84	-17.8
23.02.2012		Dog	domestic	1	suspected	16.75	-17.39
03.09.2015	Ohangwena	Dog	domestic	1	negative	16.28	-17.43
09.07.2013	Ohangwena	Dog	domestic	1	positive	16.28	-17.43
01.06.2015	Ohangwena	Dog	domestic	1	negative	16.28	-17.43
15.04.2014	Ohangwena	Dog	domestic	1	positive	16.22	-17.43
22.07.2014	Omusati	Cattle	domestic	0	suspected	15.41	-17.41
30.07.2014	Omusati	Cattle	domestic	1	positive	15.41	-17.41
08.01.2015	Ohangwena	Cattle	domestic	1	positive	16.49	-17.47
28.09.2015		Dog	domestic	0	suspected	10.95	-17.42
19.11.2013	Ohangwena	Dog	domestic	1	suspected	16.08	-17.53
06.05.2014	Ohangwena	Dog	domestic	1	suspected	15.84	-17.4
01.11.2013	Ohangwena	Dog	domestic	1	suspected	15.87	-17.48
22.01.2015		Cattle	domestic	1	suspected	10.95	-17.42
01.06.2011	Oshikoto	Dog	domestic	1	suspected	16.57	-18.26
10.09.2012	Oshikoto	Dog	domestic	1	positive	16.94	-17.94
21.02.2013	Oshikoto	Cattle	domestic	1	suspected	16.94	-17.94
10.11.2013	Oshikoto	Cattle	domestic	1	suspected	16.94	-17.94
10.04.2015	Oshikoto	Dog	domestic	1	positive	16.94	-17.94
30.07.2013	Ohangwena	Dog	domestic	1	suspected	16	-17.4
05.05.2011	Ohangwena	Cattle	domestic	1	suspected	17.44	-17.71
01.01.2012	Omusati	Dog	domestic	1	positive	15.06	-17.44
01.01.2012	Omusati	Dog	domestic	1	suspected	15.06	-17.44
20.02.2011	Omusati	Cattle	domestic	1	suspected	15.04	-17.58
15.10.2015	Omusati	Cattle	domestic	1	positive	15.04	-17.58
03.07.2012	Omusati	Cattle	domestic	1	suspected	14.84	-17.6
17.10.2011	Ohangwena	Cattle	domestic	1	positive	17.43	-17.76
08.09.2011	Omusati	Cattle	domestic	1	suspected	15.08	-17.91
08.08.2012	Omusati	Cat	domestic	1	positive	15.08	-17.91
16.01.2012	Omusati	Dog	domestic	0	suspected	15.08	-17.91
26.09.2013	Omusati	Dog	domestic	1	suspected	15.08	-17.91
11.08.2014	Omusati	Jackal	wildlife	1	positive	15.08	-17.91
20.01.2015	Omusati	Goat	domestic	1	suspected	15.08	-17.91
09.04.2015	Omusati	Cattle	domestic	1	suspected	15.08	-17.91
11.05.2015	Ohangwena	Cat	domestic	1	suspected	15.87	-17.67
03.08.2015	Ohangwena	Dog	domestic	1	positive	15.87	-17.67
07.04.2015	Omusati	Goat	domestic	1	positive	14.44	-18.19
17.01.2011	Oshana	Dog	domestic	1	suspected	15.92	-18.02
13.04.2011	Omusati	Dog	domestic	1	positive	15.08	-17.57
14.05.2014	Ohangwena	Dog	domestic	1	positive	16.69	-17.56
23.01.2013	Omusati	Cattle	domestic	1	positive	15.15	-17.51
12.08.2015	Omusati	Cattle	domestic	1	suspected	15.15	-17.51
04.01.2012	Ohangwena	Cattle	domestic	1	suspected	17.17	-17.56
03.10.2014	Ohangwena	Cat	domestic	1	positive	17.17	-17.56
20.10.2011	Oshana	Dog	domestic	1	suspected	15.93	-17.81
13.06.2011	Oshana	Dog	domestic	1	suspected	15.93	-17.81
11.10.2011	Oshana	Dog	domestic	1	suspected	15.93	-17.81
26.01.2012	Oshana	Cattle	domestic	1	positive	15.93	-17.81
02.03.2012	Oshana	Dog	domestic	1	positive	15.93	-17.81
19.06.2012	Oshana	Dog	domestic	1	suspected	15.93	-17.81
06.01.2014	Oshana	Dog	domestic	1	suspected	15.93	-17.81
02.09.2014	Oshana	Pig	domestic	1	suspected	15.93	-17.81
09.01.2015	Oshana	Dog	domestic	1	positive	15.93	-17.81
24.07.2013	Oshana	Cattle	domestic	1	positive	15.7	-17.81
15.08.2014	Ohangwena	Goat	domestic	1	positive	15.92	-17.57
02.02.2015	Ohangwena	Cattle	domestic	1	positive	15.92	-17.57
18.03.2015	Ohangwena	Dog	domestic	1	positive	15.92	-17.57
30.11.2011	Oshikoto	Dog	domestic	1	suspected	16.27	-18.17
23.02.2012	Oshikoto	Dog	domestic	1	suspected	16.27	-18.17
02.10.2012	Oshikoto	Dog	domestic	1	suspected	16.27	-18.17
04.04.2013	Oshikoto	Dog	domestic	1	positive	16.27	-18.17
30.07.2013	Oshikoto	Goat	domestic	1	positive	16.27	-18.17
14.08.2013	Oshikoto	Cat	domestic	1	positive	16.27	-18.17
28.07.2014	Oshikoto	Dog	domestic	1	positive	16.27	-18.17
02.10.2014	Omusati	Dog	domestic	1	positive	14.98	-17.89
15.09.2014	Omusati	Jackal	wildlife	1	positive	14.98	-17.89
15.03.2012	Oshikoto	Cattle	domestic	2	suspected	16	-18.02
11.05.2012	Oshikoto	Dog	domestic	1	suspected	16	-18.02
11.11.2015	Omusati	Dog	domestic	1	positive	14.95	-17.72
16.05.2012	Omusati	Cattle	domestic	1	suspected	15.32	-17.43
12.12.2011	Oshikoto	Dog	domestic	1	suspected	16.3	-18.09
12.11.2013	Oshikoto	Dog	domestic	1	suspected	16.3	-18.09
23.08.2015	Oshikoto	Dog	domestic	1	negative	16.3	-18.09
13.01.2015	Oshikoto	Cattle	domestic	2	positive	16.44	-18.06
19.01.2015	Oshikoto	Dog	domestic	1	suspected	16.44	-18.06
04.07.2012	Omusati	Goat	domestic	8	suspected	15	-17.53
18.03.2013	Omusati	Cattle	domestic	1	suspected	15	-17.53
21.11.2011	Oshikoto	Dog	domestic	1	suspected	16.22	-18.25
25.03.2013	Oshikoto	Cat	domestic	1	suspected	16.22	-18.25
06.03.2015	Oshikoto	Dog	domestic	1	suspected	16.22	-18.25
11.01.2012	Ohangwena	Dog	domestic	1	suspected	17.2	-17.53
04.01.2013	Ohangwena	Dog	domestic	1	suspected	17.69	-17.67
23.01.2015	Ohangwena	Dog	domestic	1	positive	15.59	-17.5
19.04.2011	Oshikoto	Dog	domestic	1	positive	16.07	-17.91
03.02.2012	Oshikoto	Cat	domestic	1	suspected	16.07	-17.91
12.03.2013	Oshikoto	Dog	domestic	1	suspected	16.07	-17.91
03.12.2013	Oshikoto	Dog	domestic	1	suspected	16.07	-17.91
21.01.2014	Oshikoto	Pig	domestic	1	suspected	16.07	-17.91
10.08.2014	Oshikoto	Goat	domestic	1	suspected	16.07	-17.91
03.10.2014	Oshikoto	Cat	domestic	1	positive	16.07	-17.91
25.11.2014	Oshikoto	Cattle	domestic	2	suspected	16.07	-17.91
06.01.2011	Ohangwena	Dog	domestic	1	suspected	17.02	-17.62
22.09.2014	Ohangwena	Dog	domestic	1	suspected	17.02	-17.62
18.11.2014	Ohangwena	Donkey	domestic	1	positive	17.02	-17.62
13.08.2012	Oshikoto	Cattle	domestic	1	suspected	16.31	-18.06
15.03.2012	Oshikoto	Cattle	domestic	5	suspected	16	-17.97
01.05.2012	Oshikoto	Dog	domestic	1	suspected	16	-17.97
01.02.2012	Omusati	Dog	domestic	1	positive	14.2	-17.29
04.03.2011	Oshikoto	Cattle	domestic	1	suspected	16.63	-17.86
20.12.2011	Oshana	Dog	domestic	1	positive	15.86	-17.76
25.02.2013	Oshana	Cattle	domestic	1	positive	15.86	-17.76
02.06.2014	Oshana	Cattle	domestic	1	positive	15.86	-17.76
11.11.2013	Omusati	Dog	domestic	1	positive	15.06	-17.69
25.06.2014	Ohangwena	Cattle	domestic	3	positive	16.09	-17.41
23.12.2014	Ohangwena	Dog	domestic	1	positive	16.09	-17.41
03.02.2015	Ohangwena	Cattle	domestic	1	positive	16.09	-17.41
19.03.2012	Omusati	Dog	domestic	1	suspected	15.31	-17.81
02.04.2015		Dog	domestic	1	suspected	10.95	-17.42
24.07.2013	Oshikoto	Cattle	domestic	1	positive	17.33	-17.89
12.10.2011	Oshikoto	Cattle	domestic	1	positive	16.42	-17.95
29.12.2011	Oshikoto	Horse	domestic	1	positive	16.42	-17.95
21.12.2011	Oshikoto	Dog	domestic	1	suspected	16.42	-17.95
28.02.2012	Oshikoto	Dog	domestic	1	positive	16.42	-17.95
12.07.2012	Oshikoto	Cat	domestic	1	suspected	16.42	-17.95
06.01.2012	Oshikoto	Dog	domestic	1	suspected	16.42	-17.95
11.06.2012	Oshikoto	Dog	domestic	1	suspected	16.42	-17.95
09.08.2012	Oshikoto	Dog	domestic	1	suspected	16.42	-17.95
05.12.2013	Oshikoto	Dog	domestic	1	suspected	16.42	-17.95
06.06.2014	Oshikoto	Dog	domestic	1	suspected	16.42	-17.95
09.06.2014	Oshikoto	Cattle	domestic	1	positive	16.42	-17.95
04.01.2015	Oshikoto	Dog	domestic	1	suspected	16.42	-17.95
20.01.2014	Oshikoto	Dog	domestic	1	positive	16.42	-17.95
23.01.2015	Oshikoto	Dog	domestic	1	suspected	16.42	-17.95
02.02.2015	Oshikoto	Dog	domestic	1	suspected	16.42	-17.95
25.02.2015	Oshikoto	Dog	domestic	1	suspected	16.42	-17.95
25.02.2015	Oshikoto	Dog	domestic	1	suspected	16.42	-17.95
06.02.2015	Oshikoto	Dog	domestic	1	positive	16.42	-17.95
15.05.2015	Oshikoto	Dog	domestic	1	suspected	16.42	-17.95
28.07.2015	Oshikoto	Goat	domestic	1	positive	16.42	-17.95
26.11.2015	Oshikoto	Dog	domestic	1	negative	16.42	-17.95
23.10.2015		Dog	domestic	1	negative	10.95	-17.42
13.03.2012	Oshikoto	Dog	domestic	1	suspected	16.1	-17.97
03.05.2013	Ohangwena	Cattle	domestic	1	positive	17.73	-17.4
05.01.2011	Ohangwena	Dog	domestic	1	positive	16.06	-17.69
17.11.2011	Ohangwena	Dog	domestic	1	suspected	16.06	-17.69
17.05.2011	Ohangwena	Dog	domestic	1	suspected	16.06	-17.69
19.11.2012	Ohangwena	Cattle	domestic	1	suspected	16.06	-17.69
23.09.2014	Ohangwena	Dog	domestic	1	suspected	16.06	-17.69
05.01.2015	Ohangwena	Cattle	domestic	1	positive	16.06	-17.69
07.10.2011	Omusati	Dog	domestic	1	suspected	15.01	-17.55
13.04.2011	Omusati	Goat	domestic	1	negative	15.01	-17.55
20.11.2013	Omusati	Dog	domestic	1	suspected	15.01	-17.55
20.07.2015	Omusati	Cattle	domestic	1	positive	15.01	-17.55
07.10.2015	Omusati	Dog	domestic	1	positive	15.01	-17.55
16.09.2011	Omusati	Cattle	domestic	0	suspected	15.4	-17.81
03.09.2012	Omusati	Dog	domestic	1	positive	15.4	-17.81
18.05.2011	Omusati	Cat	domestic	1	suspected	15.45	-17.76
16.08.2012	Ohangwena	Goat	domestic	0	suspected	15.94	-17.56
07.05.2013	Oshikoto	Dog	domestic	1	suspected	16.24	-18.23
24.01.2011	Oshikoto	Cattle	domestic	1	positive	16.76	-18.07
06.11.2011	Oshikoto	Dog	domestic	1	suspected	16.76	-18.07
07.11.2011	Oshikoto	Dog	domestic	1	suspected	16.76	-18.07
18.12.2012	Oshikoto	Dog	domestic	0	suspected	16.06	-18.06
15.10.2014	Oshikoto	Goat	domestic	1	positive	16.06	-18.06
23.11.2011	Oshikoto	Dog	domestic	1	suspected	16.44	-18.34
05.10.2011	Oshikoto	Dog	domestic	1	suspected	16.44	-18.34
27.02.2012	Oshikoto	Cat	domestic	1	suspected	16.44	-18.34
10.01.2014	Oshikoto	Dog	domestic	1	positive	16.44	-18.34
22.07.2015	Oshikoto	Goat	domestic	1	negative	16.44	-18.34
24.10.2011	Oshikoto	Dog	domestic	1	suspected	16.57	-18.36
16.06.2014	Ohangwena	Dog	domestic	1	suspected	15.88	-17.61
17.05.2013	Omusati	Dog	domestic	1	positive	15.16	-17.95
13.03.2013	Ohangwena	Cattle	domestic	2	negative	17.96	-17.66
16.08.2012	Ohangwena	Dog	domestic	1	suspected	16.56	-17.44
20.07.2012		Dog	domestic	1	suspected	10.95	-17.42
18.09.2014		Dog	domestic	1	suspected	10.95	-17.42
04.03.2014	Oshana	Dog	domestic	1	suspected	15.69	-17.69
30.03.2015	Oshana	Goat	domestic	1	positive	15.69	-17.69
16.09.2015	Oshana	Dog	domestic	1	negative	15.81	-17.94
06.11.2013	Omusati	Dog	domestic	1	positive	14.97	-17.74
25.08.2014	Oshikoto	Cat	domestic	1	positive	16.01	-17.71
30.09.2014	Oshikoto	Cat	domestic	1	suspected	16.01	-17.71
06.02.2013	Oshana	Cattle	domestic	1	positive	15.81	-17.88
20.04.2015	Oshana	Cattle	domestic	1	positive	15.81	-17.88
21.10.2013	Omusati	Goat	domestic	1	positive	15.32	-17.53
29.01.2015	Omusati	Dog	domestic	1	suspected	15.32	-17.53
24.10.2012	Omusati	Cattle	domestic	1	suspected	15.04	-17.68
19.09.2013	Omusati	Dog	domestic	1	suspected	14.56	-17.94
05.09.2014	Omusati	Dog	domestic	1	suspected	14.56	-17.94
09.02.2015	Omusati	Dog	domestic	1	positive	14.56	-17.94
02.11.2011	Kunene	Cat	domestic	1	suspected	14.19	-17.44
30.01.2012	Oshikoto	Horse	domestic	1	positive	17.43	-18.08
02.04.2012	Oshikoto	Dog	domestic	1	suspected	17.43	-18.08
19.11.2012	Oshikoto	Dog	domestic	1	suspected	17.43	-18.08
29.10.2013	Oshikoto	Cattle	domestic	4	positive	17.43	-18.08
19.12.2013	Oshikoto	Dog	domestic	1	suspected	17.43	-18.08
04.02.2014	Oshikoto	Dog	domestic	1	suspected	17.43	-18.08
07.04.2014	Oshikoto	Cattle	domestic	1	suspected	17.43	-18.08
07.12.2015	Oshikoto	Cat	domestic	1	negative	17.43	-18.08
13.06.2013	Ohangwena	Dog	domestic	1	positive	15.95	-17.5
26.02.2015	Omusati	Dog	domestic	1	suspected	14.71	-17.99
05.01.2015	Omusati	Cattle	domestic	1	positive	14.71	-17.99
17.10.2012	Oshikoto	Dog	domestic	1	suspected	16.34	-17.99
15.07.2015	Oshikoto	Cattle	domestic	1	suspected	16.34	-17.99
03.06.2011	Ohangwena	Dog	domestic	1	suspected	16.43	-17.89
11.03.2011	Ohangwena	Dog	domestic	1	suspected	16.43	-17.89
29.05.2013	Oshana	Cattle	domestic	1	suspected	16.02	-18.05
16.04.2014	Oshana	Dog	domestic	1	suspected	16.02	-18.05
04.03.2014	Oshana	Cattle	domestic	1	positive	15.56	-17.94
28.08.2012	Ohangwena	Dog	domestic	1	positive	16.35	-17.41
13.01.2015	Ohangwena	Dog	domestic	1	suspected	16.35	-17.41
06.12.2011	Oshikoto	Dog	domestic	1	suspected	16.51	-18.3
21.03.2015	Omusati	Goat	domestic	1	positive	14.45	-18.27
19.11.2013	Omusati	Dog	domestic	1	suspected	15.57	-17.65
02.10.2013	Omusati	Dog	domestic	1	suspected	14.79	-18.07
04.06.2014	Ohangwena	Dog	domestic	1	suspected	15.93	-17.52
06.09.2013	Omusati	Sheep	domestic	1	suspected	14.58	-17.57
14.03.2013	Omusati	Cattle	domestic	1	positive	15.09	-17.93
14.10.2011	Ohangwena	Dog	domestic	1	positive	17.21	-17.56
05.08.2014	Ohangwena	Dog	domestic	1	suspected	17.21	-17.56
27.07.2015	Oshikoto	Dog	domestic	1	negative	16.36	-18.23
12.02.2015	Omusati	Cattle	domestic	1	suspected	14.67	-18.1
20.10.2013	Omusati	Cattle	domestic	1	positive	15.32	-17.75
22.11.2012	Oshana	Dog	domestic	1	suspected	15.9	-17.9
09.01.2013	Oshana	Donkey	domestic	1	positive	15.9	-17.9
09.02.2012	Omusati	Cat	domestic	1	positive	14.99	-17.41
24.05.2013	Omusati	Cattle	domestic	1	suspected	14.99	-17.41
28.07.2014	Omusati	Dog	domestic	1	positive	14.99	-17.41
10.08.2015	Omusati	Cattle	domestic	1	negative	14.99	-17.41
04.08.2014	Oshikoto	Dog	domestic	1	suspected	16.05	-18
28.10.2014	Omusati	Dog	domestic	1	suspected	14.87	-17.76
25.02.2015	Omusati	Dog	domestic	1	suspected	14.87	-17.76
02.09.2011	Oshana	Dog	domestic	1	positive	15.51	-17.83
26.05.2011	Oshana	Goat	domestic	1	suspected	15.51	-17.83
07.11.2011	Oshana	Cat	domestic	1	suspected	15.51	-17.83
19.03.2012	Oshana	Dog	domestic	1	positive	15.51	-17.83
06.04.2012	Oshana	Cattle	domestic	3	suspected	15.51	-17.83
09.11.2012	Oshana	Cattle	domestic	1	suspected	15.51	-17.83
29.02.2012	Oshana	Dog	domestic	1	suspected	15.51	-17.83
14.06.2012	Oshana	Dog	domestic	1	suspected	15.51	-17.83
20.09.2012	Oshana	Dog	domestic	1	suspected	15.51	-17.83
06.01.2014	Oshana	Dog	domestic	1	suspected	15.51	-17.83
11.07.2014	Oshana	Dog	domestic	1	suspected	15.51	-17.83
16.02.2015	Oshana	Dog	domestic	1	suspected	15.51	-17.83
29.07.2015	Oshana	Cattle	domestic	1	positive	15.51	-17.83
10.09.2015	Oshana	Goat	domestic	2	negative	15.51	-17.83
13.05.2013	Ohangwena	Dog	domestic	1	suspected	17.53	-17.45
03.01.2011	Omusati	Cattle	domestic	1	suspected	14.87	-17.76
23.12.2011	Oshana	Dog	domestic	1	positive	15.57	-17.78
05.10.2015		Cat	domestic	1	negative	10.95	-17.42
03.10.2011	Ohangwena	Dog	domestic	1	positive	15.89	-17.42
10.10.2011	Ohangwena	Dog	domestic	1	positive	15.89	-17.42
24.01.2011	Ohangwena	Dog	domestic	1	suspected	15.89	-17.42
10.02.2012	Ohangwena	Pig	domestic	2	positive	15.89	-17.42
24.10.2012	Ohangwena	Dog	domestic	1	suspected	15.89	-17.42
22.02.2011	Ohangwena	Dog	domestic	1	positive	16.81	-17.69
28.12.2011	Ohangwena	Dog	domestic	1	suspected	16.81	-17.69
09.02.2012	Ohangwena	Dog	domestic	1	positive	16.81	-17.69
06.09.2012	Ohangwena	Dog	domestic	1	suspected	16.81	-17.69
24.10.2012	Ohangwena	Dog	domestic	1	suspected	16.81	-17.69
08.10.2012	Ohangwena	Dog	domestic	1	suspected	16.81	-17.69
19.06.2013	Ohangwena	Dog	domestic	1	suspected	16.81	-17.69
29.01.2014	Ohangwena	Dog	domestic	1	suspected	16.81	-17.69
13.04.2014	Ohangwena	Dog	domestic	1	suspected	16.81	-17.69
18.09.2015	Ohangwena	Dog	domestic	1	positive	16.81	-17.69
20.08.2014	Omusati	Dog	domestic	1	suspected	14.81	-17.56
03.03.2015	Ohangwena	Cattle	domestic	10	suspected	17.4	-17.41
08.06.2011	Omusati	Dog	domestic	1	suspected	15.6	-17.57
21.05.2013	Omusati	Cattle	domestic	1	suspected	15.6	-17.57
18.07.2011	Omusati	Dog	domestic	1	suspected	15.29	-17.45
27.01.2012	Oshana	Cattle	domestic	1	suspected	15.61	-17.82
07.02.2014		Cattle	domestic	1	suspected	10.95	-17.42
04.10.2012	Omusati	Dog	domestic	1	positive	15.17	-17.83
20.03.2013	Oshikoto	Dog	domestic	1	positive	16.69	-18.01
31.05.2012	Omusati	Dog	domestic	1	suspected	14.58	-17.46
24.09.2014	Omusati	Cattle	domestic	1	positive	14.95	-17.88
24.07.2012	Omusati	Cattle	domestic	1	positive	15.43	-17.47
09.11.2012	Ohangwena	Dog	domestic	1	positive	15.76	-17.53
13.12.2011	Oshana	Dog	domestic	1	positive	15.85	-17.86
02.03.2012	Oshana	Dog	domestic	1	positive	15.85	-17.86
19.09.2013	Oshana	Goat	domestic	1	suspected	15.85	-17.86
20.11.2014	Oshana	Goat	domestic	1	positive	15.85	-17.86
05.11.2015	Oshana	Cattle	domestic	1	negative	15.85	-17.86
20.03.2012	Omusati	Cattle	domestic	1	suspected	15.3	-17.64
22.11.2011	Oshikoto	Dog	domestic	1	suspected	16.28	-18.21
02.03.2015	Oshikoto	Dog	domestic	1	positive	16.28	-18.21
25.07.2012	Ohangwena	Dog	domestic	1	positive	17.77	-17.68
19.01.2011	Ohangwena	Cattle	domestic	1	negative	16.41	-17.63
03.10.2012	Ohangwena	Cattle	domestic	2	positive	16.41	-17.63
20.01.2013	Ohangwena	Dog	domestic	1	suspected	16.41	-17.63
25.10.2013	Ohangwena	Cattle	domestic	3	suspected	16.41	-17.63
01.12.2011	Ohangwena	Dog	domestic	1	positive	15.88	-17.44
18.05.2011	Ohangwena	Dog	domestic	1	suspected	15.88	-17.44
30.04.2012	Ohangwena	Cattle	domestic	2	positive	15.88	-17.44
03.01.2013	Ohangwena	Goat	domestic	2	suspected	15.88	-17.44
07.05.2013	Ohangwena	Dog	domestic	1	positive	15.88	-17.44
06.05.2014	Ohangwena	Dog	domestic	1	suspected	15.88	-17.44
16.06.2014	Ohangwena	Dog	domestic	1	suspected	15.88	-17.44
08.09.2014	Ohangwena	Dog	domestic	1	suspected	15.88	-17.44
27.10.2014	Ohangwena	Cattle	domestic	1	suspected	15.88	-17.44
07.10.2011	Oshikoto	Dog	domestic	1	suspected	16.76	-17.78
11.09.2014	Oshikoto	Cattle	domestic	1	positive	16.76	-17.78
04.02.2015	Oshikoto	Goat	domestic	1	positive	16.76	-17.78
29.10.2012	Ohangwena	Dog	domestic	1	positive	16.2	-17.78
19.11.2012	Ohangwena	Dog	domestic	1	suspected	16.2	-17.78
05.03.2012	Omusati	Dog	domestic	1	positive	15.08	-17.55
19.05.2012	Omusati	Cattle	domestic	1	suspected	15.08	-17.55
05.06.2013	Omusati	Cat	domestic	1	suspected	15.08	-17.55
14.12.2015	Omusati	Cattle	domestic	1	positive	15.08	-17.55
29.07.2012	Omusati	Dog	domestic	1	positive	14.8	-17.48
01.07.2011	Omusati	Cattle	domestic	1	suspected	14.31	-18.11
24.06.2013	Omusati	Cattle	domestic	1	negative	14.31	-18.11
24.08.2015	Omusati	Cattle	domestic	1	negative	14.31	-18.11
02.12.2011	Ohangwena	Dog	domestic	1	suspected	15.9	-17.6
05.01.2012	Ohangwena	Cattle	domestic	1	suspected	15.9	-17.6
05.06.2012	Ohangwena	Dog	domestic	1	suspected	15.9	-17.6
06.05.2014	Ohangwena	Dog	domestic	1	positive	15.9	-17.6
29.06.2015	Ohangwena	Cat	domestic	1	suspected	15.9	-17.6
02.08.2015	Ohangwena	Dog	domestic	1	negative	15.9	-17.6
14.10.2015	Ohangwena	Pig	domestic	1	positive	15.9	-17.6
13.06.2013	Ohangwena	Goat	domestic	1	positive	16.17	-17.41
09.01.2012	Ohangwena	Cattle	domestic	2	positive	16.44	-17.81
10.01.2012	Ohangwena	Cattle	domestic	3	positive	16.44	-17.81
30.07.2013	Omusati	Dog	domestic	1	positive	14.8	-17.42
[truncated: 2,574 more rows]
